# Supplementary material for: Analysis of the Expression and Prognostic Potential of a Novel Metabolic Regulator ANGPTL8/Betatrophin in Human Cancers
Source: Pathol Oncol Res. 2021 Sep 27;27:1609914. doi: 10.3389/pore.2021.1609914 (PMC8502826; doi:10.3389/pore.2021.1609914)
Supplement: Supplementary file 11 [file DataSheet1.xlsx]

## Sheet: Biological process
#term ID	term description	observed gene count	background gene count	strength	false discovery rate	matching proteins in your network (IDs)	matching proteins in your network (labels)
GO:0055088	lipid homeostasis	13	142	1.76	9.07e-16	9606.ENSP00000227667,9606.ENSP00000233242,9606.ENSP00000252486,9606.ENSP00000287820,9606.ENSP00000301455,9606.ENSP00000309757,9606.ENSP00000360170,9606.ENSP00000365016,9606.ENSP00000380432,9606.ENSP00000445002,9606.ENSP00000466775,9606.ENSP00000479969,9606.ENSP00000480053	APOC3,APOB,APOE,PPARG,ANGPTL4,LPL,ANGPTL3,IRS2,INS,APOA5,APOC2,C19orf80,GPIHBP1
GO:0070328	triglyceride homeostasis	9	35	2.21	7.21e-14	9606.ENSP00000227667,9606.ENSP00000252486,9606.ENSP00000301455,9606.ENSP00000309757,9606.ENSP00000360170,9606.ENSP00000445002,9606.ENSP00000466775,9606.ENSP00000479969,9606.ENSP00000480053	APOC3,APOE,ANGPTL4,LPL,ANGPTL3,APOA5,APOC2,C19orf80,GPIHBP1
GO:0048878	chemical homeostasis	20	1124	1.05	7.21e-14	9606.ENSP00000227667,9606.ENSP00000233242,9606.ENSP00000240652,9606.ENSP00000243077,9606.ENSP00000252486,9606.ENSP00000268035,9606.ENSP00000287820,9606.ENSP00000301455,9606.ENSP00000303830,9606.ENSP00000304895,9606.ENSP00000309757,9606.ENSP00000335074,9606.ENSP00000360170,9606.ENSP00000365016,9606.ENSP00000380432,9606.ENSP00000445002,9606.ENSP00000451828,9606.ENSP00000466775,9606.ENSP00000479969,…	APOC3,APOB,IAPP,LRP1,APOE,IGF1R,PPARG,ANGPTL4,INSR,IRS1,LPL,GHRL,ANGPTL3,IRS2,INS,APOA5,AKT1,APOC2,C19orf80,GPIHBP1
GO:0042592	homeostatic process	22	1676	0.92	1.23e-13	9606.ENSP00000227667,9606.ENSP00000233242,9606.ENSP00000240652,9606.ENSP00000243077,9606.ENSP00000252486,9606.ENSP00000265986,9606.ENSP00000268035,9606.ENSP00000287820,9606.ENSP00000295897,9606.ENSP00000301455,9606.ENSP00000303830,9606.ENSP00000304895,9606.ENSP00000309757,9606.ENSP00000335074,9606.ENSP00000360170,9606.ENSP00000365016,9606.ENSP00000380432,9606.ENSP00000445002,9606.ENSP00000451828,…	APOC3,APOB,IAPP,LRP1,APOE,IDE,IGF1R,PPARG,ALB,ANGPTL4,INSR,IRS1,LPL,GHRL,ANGPTL3,IRS2,INS,APOA5,AKT1,APOC2,C19orf80,GPIHBP1
GO:0051004	regulation of lipoprotein lipase activity	8	22	2.36	2.44e-13	9606.ENSP00000227667,9606.ENSP00000301455,9606.ENSP00000309757,9606.ENSP00000360170,9606.ENSP00000445002,9606.ENSP00000466775,9606.ENSP00000479969,9606.ENSP00000480053	APOC3,ANGPTL4,LPL,ANGPTL3,APOA5,APOC2,C19orf80,GPIHBP1
GO:0034370	triglyceride-rich lipoprotein particle remodeling	7	13	2.53	1.6e-12	9606.ENSP00000227667,9606.ENSP00000233242,9606.ENSP00000252486,9606.ENSP00000309757,9606.ENSP00000445002,9606.ENSP00000466775,9606.ENSP00000480053	APOC3,APOB,APOE,LPL,APOA5,APOC2,GPIHBP1
GO:0034369	plasma lipoprotein particle remodeling	8	30	2.23	1.6e-12	9606.ENSP00000227667,9606.ENSP00000233242,9606.ENSP00000252486,9606.ENSP00000295897,9606.ENSP00000309757,9606.ENSP00000445002,9606.ENSP00000466775,9606.ENSP00000480053	APOC3,APOB,APOE,ALB,LPL,APOA5,APOC2,GPIHBP1
GO:1905952	regulation of lipid localization	11	151	1.66	1.6e-12	9606.ENSP00000227667,9606.ENSP00000233242,9606.ENSP00000243077,9606.ENSP00000252486,9606.ENSP00000287820,9606.ENSP00000309757,9606.ENSP00000335074,9606.ENSP00000365016,9606.ENSP00000445002,9606.ENSP00000451828,9606.ENSP00000466775	APOC3,APOB,LRP1,APOE,PPARG,LPL,GHRL,IRS2,APOA5,AKT1,APOC2
GO:0019216	regulation of lipid metabolic process	14	424	1.32	1.73e-12	9606.ENSP00000227667,9606.ENSP00000233242,9606.ENSP00000252486,9606.ENSP00000287820,9606.ENSP00000295666,9606.ENSP00000301455,9606.ENSP00000304895,9606.ENSP00000360170,9606.ENSP00000365016,9606.ENSP00000380432,9606.ENSP00000445002,9606.ENSP00000451828,9606.ENSP00000466775,9606.ENSP00000479969	APOC3,APOB,APOE,PPARG,IGFBP7,ANGPTL4,IRS1,ANGPTL3,IRS2,INS,APOA5,AKT1,APOC2,C19orf80
GO:0045725	positive regulation of glycogen biosynthetic process	7	16	2.44	3.88e-12	9606.ENSP00000302665,9606.ENSP00000303830,9606.ENSP00000304895,9606.ENSP00000365016,9606.ENSP00000380432,9606.ENSP00000391826,9606.ENSP00000451828	IGF1,INSR,IRS1,IRS2,INS,IGF2,AKT1
GO:0062013	positive regulation of small molecule metabolic process	10	144	1.64	2.82e-11	9606.ENSP00000287820,9606.ENSP00000302665,9606.ENSP00000303830,9606.ENSP00000304895,9606.ENSP00000365016,9606.ENSP00000380432,9606.ENSP00000391826,9606.ENSP00000445002,9606.ENSP00000451828,9606.ENSP00000466775	PPARG,IGF1,INSR,IRS1,IRS2,INS,IGF2,APOA5,AKT1,APOC2
GO:0034371	chylomicron remodeling	6	9	2.62	4.52e-11	9606.ENSP00000227667,9606.ENSP00000233242,9606.ENSP00000252486,9606.ENSP00000309757,9606.ENSP00000466775,9606.ENSP00000480053	APOC3,APOB,APOE,LPL,APOC2,GPIHBP1
GO:0060191	regulation of lipase activity	9	99	1.76	5.61e-11	9606.ENSP00000227667,9606.ENSP00000243077,9606.ENSP00000301455,9606.ENSP00000309757,9606.ENSP00000360170,9606.ENSP00000445002,9606.ENSP00000466775,9606.ENSP00000479969,9606.ENSP00000480053	APOC3,LRP1,ANGPTL4,LPL,ANGPTL3,APOA5,APOC2,C19orf80,GPIHBP1
GO:0062012	regulation of small molecule metabolic process	13	449	1.26	7.21e-11	9606.ENSP00000227667,9606.ENSP00000233242,9606.ENSP00000252486,9606.ENSP00000287820,9606.ENSP00000302665,9606.ENSP00000303830,9606.ENSP00000304895,9606.ENSP00000365016,9606.ENSP00000380432,9606.ENSP00000391826,9606.ENSP00000445002,9606.ENSP00000451828,9606.ENSP00000466775	APOC3,APOB,APOE,PPARG,IGF1,INSR,IRS1,IRS2,INS,IGF2,APOA5,AKT1,APOC2
GO:0050994	regulation of lipid catabolic process	8	60	1.93	8.48e-11	9606.ENSP00000227667,9606.ENSP00000304895,9606.ENSP00000360170,9606.ENSP00000365016,9606.ENSP00000380432,9606.ENSP00000445002,9606.ENSP00000451828,9606.ENSP00000466775	APOC3,IRS1,ANGPTL3,IRS2,INS,APOA5,AKT1,APOC2
GO:0032368	regulation of lipid transport	9	116	1.69	1.71e-10	9606.ENSP00000227667,9606.ENSP00000243077,9606.ENSP00000252486,9606.ENSP00000287820,9606.ENSP00000335074,9606.ENSP00000365016,9606.ENSP00000445002,9606.ENSP00000451828,9606.ENSP00000466775	APOC3,LRP1,APOE,PPARG,GHRL,IRS2,APOA5,AKT1,APOC2
GO:0050790	regulation of catalytic activity	21	2386	0.74	5.41e-10	9606.ENSP00000227667,9606.ENSP00000243077,9606.ENSP00000252486,9606.ENSP00000268035,9606.ENSP00000287820,9606.ENSP00000301455,9606.ENSP00000302665,9606.ENSP00000303830,9606.ENSP00000304895,9606.ENSP00000309757,9606.ENSP00000335074,9606.ENSP00000360170,9606.ENSP00000365016,9606.ENSP00000380432,9606.ENSP00000391826,9606.ENSP00000431418,9606.ENSP00000445002,9606.ENSP00000451828,9606.ENSP00000466775,…	APOC3,LRP1,APOE,IGF1R,PPARG,ANGPTL4,IGF1,INSR,IRS1,LPL,GHRL,ANGPTL3,IRS2,INS,IGF2,NTRK1,APOA5,AKT1,APOC2,C19orf80,GPIHBP1
GO:0042632	cholesterol homeostasis	8	85	1.77	7.96e-10	9606.ENSP00000227667,9606.ENSP00000233242,9606.ENSP00000252486,9606.ENSP00000309757,9606.ENSP00000360170,9606.ENSP00000445002,9606.ENSP00000466775,9606.ENSP00000480053	APOC3,APOB,APOE,LPL,ANGPTL3,APOA5,APOC2,GPIHBP1
GO:0008286	insulin receptor signaling pathway	8	87	1.76	8.62e-10	9606.ENSP00000265986,9606.ENSP00000268035,9606.ENSP00000303830,9606.ENSP00000304895,9606.ENSP00000365016,9606.ENSP00000380432,9606.ENSP00000391826,9606.ENSP00000451828	IDE,IGF1R,INSR,IRS1,IRS2,INS,IGF2,AKT1
GO:0045834	positive regulation of lipid metabolic process	9	152	1.57	1.21e-09	9606.ENSP00000252486,9606.ENSP00000287820,9606.ENSP00000304895,9606.ENSP00000360170,9606.ENSP00000365016,9606.ENSP00000380432,9606.ENSP00000445002,9606.ENSP00000451828,9606.ENSP00000466775	APOE,PPARG,IRS1,ANGPTL3,IRS2,INS,APOA5,AKT1,APOC2
GO:1901653	cellular response to peptide	11	331	1.32	1.21e-09	9606.ENSP00000243077,9606.ENSP00000265986,9606.ENSP00000268035,9606.ENSP00000287820,9606.ENSP00000302665,9606.ENSP00000303830,9606.ENSP00000304895,9606.ENSP00000365016,9606.ENSP00000380432,9606.ENSP00000391826,9606.ENSP00000451828	LRP1,IDE,IGF1R,PPARG,IGF1,INSR,IRS1,IRS2,INS,IGF2,AKT1
GO:0009896	positive regulation of catabolic process	12	465	1.21	1.7e-09	9606.ENSP00000243077,9606.ENSP00000252486,9606.ENSP00000265986,9606.ENSP00000302665,9606.ENSP00000303830,9606.ENSP00000304895,9606.ENSP00000360170,9606.ENSP00000365016,9606.ENSP00000380432,9606.ENSP00000445002,9606.ENSP00000451828,9606.ENSP00000466775	LRP1,APOE,IDE,IGF1,INSR,IRS1,ANGPTL3,IRS2,INS,APOA5,AKT1,APOC2
GO:0019217	regulation of fatty acid metabolic process	8	101	1.7	2.37e-09	9606.ENSP00000227667,9606.ENSP00000287820,9606.ENSP00000304895,9606.ENSP00000365016,9606.ENSP00000380432,9606.ENSP00000445002,9606.ENSP00000451828,9606.ENSP00000466775	APOC3,PPARG,IRS1,IRS2,INS,APOA5,AKT1,APOC2
GO:0032869	cellular response to insulin stimulus	9	169	1.53	2.69e-09	9606.ENSP00000265986,9606.ENSP00000268035,9606.ENSP00000287820,9606.ENSP00000303830,9606.ENSP00000304895,9606.ENSP00000365016,9606.ENSP00000380432,9606.ENSP00000391826,9606.ENSP00000451828	IDE,IGF1R,PPARG,INSR,IRS1,IRS2,INS,IGF2,AKT1
GO:0009719	response to endogenous stimulus	17	1447	0.87	2.79e-09	9606.ENSP00000233242,9606.ENSP00000243077,9606.ENSP00000265986,9606.ENSP00000268035,9606.ENSP00000287820,9606.ENSP00000295666,9606.ENSP00000302665,9606.ENSP00000303830,9606.ENSP00000304895,9606.ENSP00000309757,9606.ENSP00000335074,9606.ENSP00000360170,9606.ENSP00000365016,9606.ENSP00000380432,9606.ENSP00000391826,9606.ENSP00000431418,9606.ENSP00000451828	APOB,LRP1,IDE,IGF1R,PPARG,IGFBP7,IGF1,INSR,IRS1,LPL,GHRL,ANGPTL3,IRS2,INS,IGF2,NTRK1,AKT1
GO:1901700	response to oxygen-containing compound	17	1567	0.84	9.19e-09	9606.ENSP00000233242,9606.ENSP00000243077,9606.ENSP00000252486,9606.ENSP00000265986,9606.ENSP00000268035,9606.ENSP00000287820,9606.ENSP00000295666,9606.ENSP00000302665,9606.ENSP00000303830,9606.ENSP00000304895,9606.ENSP00000309757,9606.ENSP00000365016,9606.ENSP00000380432,9606.ENSP00000391826,9606.ENSP00000431418,9606.ENSP00000451828,9606.ENSP00000480053	APOB,LRP1,APOE,IDE,IGF1R,PPARG,IGFBP7,IGF1,INSR,IRS1,LPL,IRS2,INS,IGF2,NTRK1,AKT1,GPIHBP1
GO:0065008	regulation of biological quality	24	4042	0.57	9.19e-09	9606.ENSP00000227667,9606.ENSP00000233242,9606.ENSP00000240652,9606.ENSP00000243077,9606.ENSP00000252486,9606.ENSP00000265986,9606.ENSP00000268035,9606.ENSP00000287820,9606.ENSP00000295897,9606.ENSP00000301455,9606.ENSP00000302665,9606.ENSP00000303830,9606.ENSP00000304895,9606.ENSP00000309757,9606.ENSP00000335074,9606.ENSP00000360170,9606.ENSP00000365016,9606.ENSP00000380432,9606.ENSP00000431418,…	APOC3,APOB,IAPP,LRP1,APOE,IDE,IGF1R,PPARG,ALB,ANGPTL4,IGF1,INSR,IRS1,LPL,GHRL,ANGPTL3,IRS2,INS,NTRK1,APOA5,AKT1,APOC2,C19orf80,GPIHBP1
GO:0032870	cellular response to hormone stimulus	12	569	1.12	1.42e-08	9606.ENSP00000233242,9606.ENSP00000265986,9606.ENSP00000268035,9606.ENSP00000287820,9606.ENSP00000295666,9606.ENSP00000303830,9606.ENSP00000304895,9606.ENSP00000335074,9606.ENSP00000365016,9606.ENSP00000380432,9606.ENSP00000391826,9606.ENSP00000451828	APOB,IDE,IGF1R,PPARG,IGFBP7,INSR,IRS1,GHRL,IRS2,INS,IGF2,AKT1
GO:0046326	positive regulation of glucose import	6	38	2	2.52e-08	9606.ENSP00000302665,9606.ENSP00000303830,9606.ENSP00000304895,9606.ENSP00000365016,9606.ENSP00000380432,9606.ENSP00000451828	IGF1,INSR,IRS1,IRS2,INS,AKT1
GO:0071495	cellular response to endogenous stimulus	15	1181	0.9	2.52e-08	9606.ENSP00000233242,9606.ENSP00000243077,9606.ENSP00000265986,9606.ENSP00000268035,9606.ENSP00000287820,9606.ENSP00000295666,9606.ENSP00000302665,9606.ENSP00000303830,9606.ENSP00000304895,9606.ENSP00000335074,9606.ENSP00000365016,9606.ENSP00000380432,9606.ENSP00000391826,9606.ENSP00000431418,9606.ENSP00000451828	APOB,LRP1,IDE,IGF1R,PPARG,IGFBP7,IGF1,INSR,IRS1,GHRL,IRS2,INS,IGF2,NTRK1,AKT1
GO:0051896	regulation of protein kinase B signaling	9	226	1.4	2.63e-08	9606.ENSP00000240652,9606.ENSP00000268035,9606.ENSP00000303830,9606.ENSP00000304895,9606.ENSP00000365016,9606.ENSP00000380432,9606.ENSP00000391826,9606.ENSP00000431418,9606.ENSP00000451828	IAPP,IGF1R,INSR,IRS1,IRS2,INS,IGF2,NTRK1,AKT1
GO:0043467	regulation of generation of precursor metabolites and energy	8	161	1.5	5.92e-08	9606.ENSP00000265986,9606.ENSP00000302665,9606.ENSP00000303830,9606.ENSP00000304895,9606.ENSP00000365016,9606.ENSP00000380432,9606.ENSP00000391826,9606.ENSP00000451828	IDE,IGF1,INSR,IRS1,IRS2,INS,IGF2,AKT1
GO:1905953	negative regulation of lipid localization	6	46	1.92	6.1e-08	9606.ENSP00000227667,9606.ENSP00000252486,9606.ENSP00000287820,9606.ENSP00000365016,9606.ENSP00000451828,9606.ENSP00000466775	APOC3,APOE,PPARG,IRS2,AKT1,APOC2
GO:0009725	response to hormone	13	849	0.99	6.89e-08	9606.ENSP00000233242,9606.ENSP00000265986,9606.ENSP00000268035,9606.ENSP00000287820,9606.ENSP00000295666,9606.ENSP00000303830,9606.ENSP00000304895,9606.ENSP00000335074,9606.ENSP00000360170,9606.ENSP00000365016,9606.ENSP00000380432,9606.ENSP00000391826,9606.ENSP00000451828	APOB,IDE,IGF1R,PPARG,IGFBP7,INSR,IRS1,GHRL,ANGPTL3,IRS2,INS,IGF2,AKT1
GO:0007169	transmembrane receptor protein tyrosine kinase signaling pathway	11	518	1.13	8.27e-08	9606.ENSP00000234816,9606.ENSP00000265986,9606.ENSP00000268035,9606.ENSP00000302665,9606.ENSP00000303830,9606.ENSP00000304895,9606.ENSP00000365016,9606.ENSP00000380432,9606.ENSP00000391826,9606.ENSP00000431418,9606.ENSP00000451828	ANGPTL1,IDE,IGF1R,IGF1,INSR,IRS1,IRS2,INS,IGF2,NTRK1,AKT1
GO:0032371	regulation of sterol transport	6	53	1.85	1.22e-07	9606.ENSP00000227667,9606.ENSP00000243077,9606.ENSP00000252486,9606.ENSP00000287820,9606.ENSP00000445002,9606.ENSP00000466775	APOC3,LRP1,APOE,PPARG,APOA5,APOC2
GO:0031331	positive regulation of cellular catabolic process	10	397	1.2	1.22e-07	9606.ENSP00000243077,9606.ENSP00000252486,9606.ENSP00000302665,9606.ENSP00000303830,9606.ENSP00000304895,9606.ENSP00000365016,9606.ENSP00000380432,9606.ENSP00000445002,9606.ENSP00000451828,9606.ENSP00000466775	LRP1,APOE,IGF1,INSR,IRS1,IRS2,INS,APOA5,AKT1,APOC2
GO:0001523	retinoid metabolic process	7	108	1.61	1.38e-07	9606.ENSP00000227667,9606.ENSP00000233242,9606.ENSP00000243077,9606.ENSP00000252486,9606.ENSP00000309757,9606.ENSP00000466775,9606.ENSP00000480053	APOC3,APOB,LRP1,APOE,LPL,APOC2,GPIHBP1
GO:0051094	positive regulation of developmental process	15	1389	0.83	1.77e-07	9606.ENSP00000233242,9606.ENSP00000243077,9606.ENSP00000252486,9606.ENSP00000287820,9606.ENSP00000301455,9606.ENSP00000302665,9606.ENSP00000303830,9606.ENSP00000309757,9606.ENSP00000335074,9606.ENSP00000360170,9606.ENSP00000362570,9606.ENSP00000380432,9606.ENSP00000391826,9606.ENSP00000431418,9606.ENSP00000451828	APOB,LRP1,APOE,PPARG,ANGPTL4,IGF1,INSR,LPL,GHRL,ANGPTL3,FNDC5,INS,IGF2,NTRK1,AKT1
GO:0033344	cholesterol efflux	5	23	2.14	1.86e-07	9606.ENSP00000227667,9606.ENSP00000233242,9606.ENSP00000252486,9606.ENSP00000445002,9606.ENSP00000466775	APOC3,APOB,APOE,APOA5,APOC2
GO:0046890	regulation of lipid biosynthetic process	8	197	1.41	2.16e-07	9606.ENSP00000227667,9606.ENSP00000233242,9606.ENSP00000252486,9606.ENSP00000295666,9606.ENSP00000380432,9606.ENSP00000445002,9606.ENSP00000451828,9606.ENSP00000466775	APOC3,APOB,APOE,IGFBP7,INS,APOA5,AKT1,APOC2
GO:0010243	response to organonitrogen compound	13	987	0.92	3.27e-07	9606.ENSP00000243077,9606.ENSP00000265986,9606.ENSP00000268035,9606.ENSP00000287820,9606.ENSP00000302665,9606.ENSP00000303830,9606.ENSP00000304895,9606.ENSP00000309757,9606.ENSP00000365016,9606.ENSP00000380432,9606.ENSP00000391826,9606.ENSP00000451828,9606.ENSP00000480053	LRP1,IDE,IGF1R,PPARG,IGF1,INSR,IRS1,LPL,IRS2,INS,IGF2,AKT1,GPIHBP1
GO:0034377	plasma lipoprotein particle assembly	5	27	2.07	3.45e-07	9606.ENSP00000227667,9606.ENSP00000233242,9606.ENSP00000252486,9606.ENSP00000445002,9606.ENSP00000466775	APOC3,APOB,APOE,APOA5,APOC2
GO:0050996	positive regulation of lipid catabolic process	5	27	2.07	3.45e-07	9606.ENSP00000304895,9606.ENSP00000360170,9606.ENSP00000365016,9606.ENSP00000445002,9606.ENSP00000466775	IRS1,ANGPTL3,IRS2,APOA5,APOC2
GO:0065009	regulation of molecular function	24	4913	0.49	3.81e-07	9606.ENSP00000227667,9606.ENSP00000240652,9606.ENSP00000243077,9606.ENSP00000252486,9606.ENSP00000265986,9606.ENSP00000268035,9606.ENSP00000287820,9606.ENSP00000301455,9606.ENSP00000302665,9606.ENSP00000303830,9606.ENSP00000304895,9606.ENSP00000309757,9606.ENSP00000335074,9606.ENSP00000360170,9606.ENSP00000362570,9606.ENSP00000365016,9606.ENSP00000380432,9606.ENSP00000391826,9606.ENSP00000431418,…	APOC3,IAPP,LRP1,APOE,IDE,IGF1R,PPARG,ANGPTL4,IGF1,INSR,IRS1,LPL,GHRL,ANGPTL3,FNDC5,IRS2,INS,IGF2,NTRK1,APOA5,AKT1,APOC2,C19orf80,GPIHBP1
GO:0051240	positive regulation of multicellular organismal process	16	1770	0.76	4.06e-07	9606.ENSP00000243077,9606.ENSP00000252486,9606.ENSP00000268035,9606.ENSP00000287820,9606.ENSP00000301455,9606.ENSP00000302665,9606.ENSP00000309757,9606.ENSP00000335074,9606.ENSP00000360170,9606.ENSP00000380432,9606.ENSP00000391826,9606.ENSP00000431418,9606.ENSP00000445002,9606.ENSP00000451828,9606.ENSP00000466775,9606.ENSP00000480053	LRP1,APOE,IGF1R,PPARG,ANGPTL4,IGF1,LPL,GHRL,ANGPTL3,INS,IGF2,NTRK1,APOA5,AKT1,APOC2,GPIHBP1
GO:0032369	negative regulation of lipid transport	5	29	2.04	4.5e-07	9606.ENSP00000227667,9606.ENSP00000252486,9606.ENSP00000365016,9606.ENSP00000451828,9606.ENSP00000466775	APOC3,APOE,IRS2,AKT1,APOC2
GO:0009894	regulation of catabolic process	13	1038	0.9	5.5e-07	9606.ENSP00000227667,9606.ENSP00000243077,9606.ENSP00000252486,9606.ENSP00000265986,9606.ENSP00000302665,9606.ENSP00000303830,9606.ENSP00000304895,9606.ENSP00000360170,9606.ENSP00000365016,9606.ENSP00000380432,9606.ENSP00000445002,9606.ENSP00000451828,9606.ENSP00000466775	APOC3,LRP1,APOE,IDE,IGF1,INSR,IRS1,ANGPTL3,IRS2,INS,APOA5,AKT1,APOC2
GO:1902533	positive regulation of intracellular signal transduction	13	1041	0.9	5.62e-07	9606.ENSP00000240652,9606.ENSP00000243077,9606.ENSP00000252486,9606.ENSP00000268035,9606.ENSP00000302665,9606.ENSP00000303830,9606.ENSP00000304895,9606.ENSP00000335074,9606.ENSP00000365016,9606.ENSP00000380432,9606.ENSP00000391826,9606.ENSP00000431418,9606.ENSP00000451828	IAPP,LRP1,APOE,IGF1R,IGF1,INSR,IRS1,GHRL,IRS2,INS,IGF2,NTRK1,AKT1
GO:0034382	chylomicron remnant clearance	4	8	2.5	5.69e-07	9606.ENSP00000227667,9606.ENSP00000233242,9606.ENSP00000252486,9606.ENSP00000466775	APOC3,APOB,APOE,APOC2
GO:1901701	cellular response to oxygen-containing compound	13	1055	0.89	6.11e-07	9606.ENSP00000233242,9606.ENSP00000243077,9606.ENSP00000265986,9606.ENSP00000268035,9606.ENSP00000287820,9606.ENSP00000302665,9606.ENSP00000303830,9606.ENSP00000304895,9606.ENSP00000309757,9606.ENSP00000365016,9606.ENSP00000380432,9606.ENSP00000391826,9606.ENSP00000451828	APOB,LRP1,IDE,IGF1R,PPARG,IGF1,INSR,IRS1,LPL,IRS2,INS,IGF2,AKT1
GO:0044093	positive regulation of molecular function	16	1842	0.74	6.27e-07	9606.ENSP00000243077,9606.ENSP00000252486,9606.ENSP00000265986,9606.ENSP00000268035,9606.ENSP00000287820,9606.ENSP00000302665,9606.ENSP00000303830,9606.ENSP00000304895,9606.ENSP00000335074,9606.ENSP00000380432,9606.ENSP00000391826,9606.ENSP00000431418,9606.ENSP00000445002,9606.ENSP00000451828,9606.ENSP00000466775,9606.ENSP00000480053	LRP1,APOE,IDE,IGF1R,PPARG,IGF1,INSR,IRS1,GHRL,INS,IGF2,NTRK1,APOA5,AKT1,APOC2,GPIHBP1
GO:0051239	regulation of multicellular organismal process	20	3227	0.59	6.27e-07	9606.ENSP00000227667,9606.ENSP00000240652,9606.ENSP00000243077,9606.ENSP00000252486,9606.ENSP00000268035,9606.ENSP00000287820,9606.ENSP00000301455,9606.ENSP00000302665,9606.ENSP00000303830,9606.ENSP00000309757,9606.ENSP00000335074,9606.ENSP00000360170,9606.ENSP00000366015,9606.ENSP00000380432,9606.ENSP00000391826,9606.ENSP00000431418,9606.ENSP00000445002,9606.ENSP00000451828,9606.ENSP00000466775,…	APOC3,IAPP,LRP1,APOE,IGF1R,PPARG,ANGPTL4,IGF1,INSR,LPL,GHRL,ANGPTL3,ANGPTL7,INS,IGF2,NTRK1,APOA5,AKT1,APOC2,GPIHBP1
GO:0034372	very-low-density lipoprotein particle remodeling	4	9	2.45	7.3e-07	9606.ENSP00000252486,9606.ENSP00000309757,9606.ENSP00000445002,9606.ENSP00000466775	APOE,LPL,APOA5,APOC2
GO:0048015	phosphatidylinositol-mediated signaling	6	79	1.68	7.47e-07	9606.ENSP00000268035,9606.ENSP00000302665,9606.ENSP00000304895,9606.ENSP00000365016,9606.ENSP00000431418,9606.ENSP00000451828	IGF1R,IGF1,IRS1,IRS2,NTRK1,AKT1
GO:0032501	multicellular organismal process	27	6933	0.39	8.2e-07	9606.ENSP00000227667,9606.ENSP00000233242,9606.ENSP00000234816,9606.ENSP00000240652,9606.ENSP00000243077,9606.ENSP00000252486,9606.ENSP00000253109,9606.ENSP00000265986,9606.ENSP00000268035,9606.ENSP00000287820,9606.ENSP00000295666,9606.ENSP00000295897,9606.ENSP00000301455,9606.ENSP00000302665,9606.ENSP00000303830,9606.ENSP00000309757,9606.ENSP00000335074,9606.ENSP00000360170,9606.ENSP00000365016,…	APOC3,APOB,ANGPTL1,IAPP,LRP1,APOE,ANGPTL6,IDE,IGF1R,PPARG,IGFBP7,ALB,ANGPTL4,IGF1,INSR,LPL,GHRL,ANGPTL3,IRS2,ANGPTL7,INS,IGF2,NTRK1,APOA5,AKT1,APOC2,GPIHBP1
GO:0034378	chylomicron assembly	4	10	2.4	9.65e-07	9606.ENSP00000227667,9606.ENSP00000233242,9606.ENSP00000252486,9606.ENSP00000466775	APOC3,APOB,APOE,APOC2
GO:0045923	positive regulation of fatty acid metabolic process	5	36	1.94	9.65e-07	9606.ENSP00000287820,9606.ENSP00000304895,9606.ENSP00000365016,9606.ENSP00000445002,9606.ENSP00000466775	PPARG,IRS1,IRS2,APOA5,APOC2
GO:0014068	positive regulation of phosphatidylinositol 3-kinase signaling	6	87	1.64	1.21e-06	9606.ENSP00000268035,9606.ENSP00000302665,9606.ENSP00000303830,9606.ENSP00000365016,9606.ENSP00000380432,9606.ENSP00000431418	IGF1R,IGF1,INSR,IRS2,INS,NTRK1
GO:0043410	positive regulation of MAPK cascade	10	543	1.07	1.42e-06	9606.ENSP00000240652,9606.ENSP00000243077,9606.ENSP00000252486,9606.ENSP00000268035,9606.ENSP00000302665,9606.ENSP00000303830,9606.ENSP00000335074,9606.ENSP00000380432,9606.ENSP00000391826,9606.ENSP00000431418	IAPP,LRP1,APOE,IGF1R,IGF1,INSR,GHRL,INS,IGF2,NTRK1
GO:0051050	positive regulation of transport	12	923	0.91	1.43e-06	9606.ENSP00000240652,9606.ENSP00000243077,9606.ENSP00000252486,9606.ENSP00000287820,9606.ENSP00000302665,9606.ENSP00000303830,9606.ENSP00000304895,9606.ENSP00000335074,9606.ENSP00000365016,9606.ENSP00000380432,9606.ENSP00000445002,9606.ENSP00000451828	IAPP,LRP1,APOE,PPARG,IGF1,INSR,IRS1,GHRL,IRS2,INS,APOA5,AKT1
GO:0043408	regulation of MAPK cascade	11	725	0.98	1.47e-06	9606.ENSP00000240652,9606.ENSP00000243077,9606.ENSP00000252486,9606.ENSP00000268035,9606.ENSP00000302665,9606.ENSP00000303830,9606.ENSP00000335074,9606.ENSP00000380432,9606.ENSP00000391826,9606.ENSP00000431418,9606.ENSP00000451828	IAPP,LRP1,APOE,IGF1R,IGF1,INSR,GHRL,INS,IGF2,NTRK1,AKT1
GO:0033700	phospholipid efflux	4	12	2.32	1.61e-06	9606.ENSP00000227667,9606.ENSP00000252486,9606.ENSP00000445002,9606.ENSP00000466775	APOC3,APOE,APOA5,APOC2
GO:0045937	positive regulation of phosphate metabolic process	13	1164	0.85	1.61e-06	9606.ENSP00000240652,9606.ENSP00000243077,9606.ENSP00000252486,9606.ENSP00000268035,9606.ENSP00000302665,9606.ENSP00000303830,9606.ENSP00000304895,9606.ENSP00000335074,9606.ENSP00000380432,9606.ENSP00000391826,9606.ENSP00000431418,9606.ENSP00000451828,9606.ENSP00000466775	IAPP,LRP1,APOE,IGF1R,IGF1,INSR,IRS1,GHRL,INS,IGF2,NTRK1,AKT1,APOC2
GO:0051897	positive regulation of protein kinase B signaling	7	170	1.41	1.62e-06	9606.ENSP00000240652,9606.ENSP00000268035,9606.ENSP00000303830,9606.ENSP00000304895,9606.ENSP00000365016,9606.ENSP00000380432,9606.ENSP00000391826	IAPP,IGF1R,INSR,IRS1,IRS2,INS,IGF2
GO:0009893	positive regulation of metabolic process	21	3893	0.53	1.78e-06	9606.ENSP00000233242,9606.ENSP00000240652,9606.ENSP00000243077,9606.ENSP00000252486,9606.ENSP00000265986,9606.ENSP00000268035,9606.ENSP00000287820,9606.ENSP00000302665,9606.ENSP00000303830,9606.ENSP00000304895,9606.ENSP00000309757,9606.ENSP00000335074,9606.ENSP00000360170,9606.ENSP00000365016,9606.ENSP00000380432,9606.ENSP00000391826,9606.ENSP00000431418,9606.ENSP00000445002,9606.ENSP00000451828,…	APOB,IAPP,LRP1,APOE,IDE,IGF1R,PPARG,IGF1,INSR,IRS1,LPL,GHRL,ANGPTL3,IRS2,INS,IGF2,NTRK1,APOA5,AKT1,APOC2,C19orf80
GO:0048009	insulin-like growth factor receptor signaling pathway	4	13	2.29	2e-06	9606.ENSP00000268035,9606.ENSP00000302665,9606.ENSP00000304895,9606.ENSP00000451828	IGF1R,IGF1,IRS1,AKT1
GO:0032879	regulation of localization	18	2740	0.62	2.41e-06	9606.ENSP00000227667,9606.ENSP00000233242,9606.ENSP00000240652,9606.ENSP00000243077,9606.ENSP00000252486,9606.ENSP00000268035,9606.ENSP00000287820,9606.ENSP00000302665,9606.ENSP00000303830,9606.ENSP00000304895,9606.ENSP00000309757,9606.ENSP00000335074,9606.ENSP00000360170,9606.ENSP00000365016,9606.ENSP00000380432,9606.ENSP00000445002,9606.ENSP00000451828,9606.ENSP00000466775	APOC3,APOB,IAPP,LRP1,APOE,IGF1R,PPARG,IGF1,INSR,IRS1,LPL,GHRL,ANGPTL3,IRS2,INS,APOA5,AKT1,APOC2
GO:0042953	lipoprotein transport	4	14	2.26	2.53e-06	9606.ENSP00000233242,9606.ENSP00000243077,9606.ENSP00000287820,9606.ENSP00000466775	APOB,LRP1,PPARG,APOC2
GO:0097242	amyloid-beta clearance	4	14	2.26	2.53e-06	9606.ENSP00000243077,9606.ENSP00000265986,9606.ENSP00000268035,9606.ENSP00000303830	LRP1,IDE,IGF1R,INSR
GO:0050896	response to stimulus	28	8046	0.34	2.54e-06	9606.ENSP00000227667,9606.ENSP00000233242,9606.ENSP00000234816,9606.ENSP00000240652,9606.ENSP00000243077,9606.ENSP00000252486,9606.ENSP00000265986,9606.ENSP00000268035,9606.ENSP00000287820,9606.ENSP00000295666,9606.ENSP00000295897,9606.ENSP00000301455,9606.ENSP00000302665,9606.ENSP00000303830,9606.ENSP00000304895,9606.ENSP00000309757,9606.ENSP00000335074,9606.ENSP00000360170,9606.ENSP00000362570,…	APOC3,APOB,ANGPTL1,IAPP,LRP1,APOE,IDE,IGF1R,PPARG,IGFBP7,ALB,ANGPTL4,IGF1,INSR,IRS1,LPL,GHRL,ANGPTL3,FNDC5,IRS2,ANGPTL7,INS,IGF2,NTRK1,AKT1,APOC2,C19orf80,GPIHBP1
GO:0051128	regulation of cellular component organization	17	2402	0.65	2.58e-06	9606.ENSP00000227667,9606.ENSP00000240652,9606.ENSP00000243077,9606.ENSP00000252486,9606.ENSP00000268035,9606.ENSP00000287820,9606.ENSP00000295666,9606.ENSP00000302665,9606.ENSP00000303830,9606.ENSP00000335074,9606.ENSP00000366015,9606.ENSP00000380432,9606.ENSP00000391826,9606.ENSP00000431418,9606.ENSP00000445002,9606.ENSP00000451828,9606.ENSP00000466775	APOC3,IAPP,LRP1,APOE,IGF1R,PPARG,IGFBP7,IGF1,INSR,GHRL,ANGPTL7,INS,IGF2,NTRK1,APOA5,AKT1,APOC2
GO:0016042	lipid catabolic process	8	294	1.23	2.65e-06	9606.ENSP00000227667,9606.ENSP00000233242,9606.ENSP00000243077,9606.ENSP00000252486,9606.ENSP00000309757,9606.ENSP00000360170,9606.ENSP00000445002,9606.ENSP00000466775	APOC3,APOB,LRP1,APOE,LPL,ANGPTL3,APOA5,APOC2
GO:0043085	positive regulation of catalytic activity	14	1489	0.77	2.74e-06	9606.ENSP00000252486,9606.ENSP00000268035,9606.ENSP00000287820,9606.ENSP00000302665,9606.ENSP00000303830,9606.ENSP00000304895,9606.ENSP00000335074,9606.ENSP00000380432,9606.ENSP00000391826,9606.ENSP00000431418,9606.ENSP00000445002,9606.ENSP00000451828,9606.ENSP00000466775,9606.ENSP00000480053	APOE,IGF1R,PPARG,IGF1,INSR,IRS1,GHRL,INS,IGF2,NTRK1,APOA5,AKT1,APOC2,GPIHBP1
GO:0042593	glucose homeostasis	7	188	1.37	2.89e-06	9606.ENSP00000268035,9606.ENSP00000287820,9606.ENSP00000303830,9606.ENSP00000304895,9606.ENSP00000365016,9606.ENSP00000380432,9606.ENSP00000451828	IGF1R,PPARG,INSR,IRS1,IRS2,INS,AKT1
GO:0043086	negative regulation of catalytic activity	11	807	0.93	3.72e-06	9606.ENSP00000227667,9606.ENSP00000243077,9606.ENSP00000252486,9606.ENSP00000268035,9606.ENSP00000287820,9606.ENSP00000301455,9606.ENSP00000360170,9606.ENSP00000365016,9606.ENSP00000380432,9606.ENSP00000451828,9606.ENSP00000466775	APOC3,LRP1,APOE,IGF1R,PPARG,ANGPTL4,ANGPTL3,IRS2,INS,AKT1,APOC2
GO:0032374	regulation of cholesterol transport	5	52	1.78	4.17e-06	9606.ENSP00000227667,9606.ENSP00000243077,9606.ENSP00000252486,9606.ENSP00000445002,9606.ENSP00000466775	APOC3,LRP1,APOE,APOA5,APOC2
GO:0051338	regulation of transferase activity	12	1036	0.86	4.18e-06	9606.ENSP00000252486,9606.ENSP00000268035,9606.ENSP00000287820,9606.ENSP00000302665,9606.ENSP00000303830,9606.ENSP00000304895,9606.ENSP00000335074,9606.ENSP00000365016,9606.ENSP00000380432,9606.ENSP00000391826,9606.ENSP00000431418,9606.ENSP00000451828	APOE,IGF1R,PPARG,IGF1,INSR,IRS1,GHRL,IRS2,INS,IGF2,NTRK1,AKT1
GO:0030100	regulation of endocytosis	7	205	1.33	4.87e-06	9606.ENSP00000227667,9606.ENSP00000243077,9606.ENSP00000252486,9606.ENSP00000287820,9606.ENSP00000303830,9606.ENSP00000445002,9606.ENSP00000466775	APOC3,LRP1,APOE,PPARG,INSR,APOA5,APOC2
GO:0034375	high-density lipoprotein particle remodeling	4	18	2.15	5.28e-06	9606.ENSP00000227667,9606.ENSP00000252486,9606.ENSP00000295897,9606.ENSP00000466775	APOC3,APOE,ALB,APOC2
GO:0034764	positive regulation of transmembrane transport	7	208	1.33	5.28e-06	9606.ENSP00000240652,9606.ENSP00000302665,9606.ENSP00000303830,9606.ENSP00000304895,9606.ENSP00000365016,9606.ENSP00000380432,9606.ENSP00000451828	IAPP,IGF1,INSR,IRS1,IRS2,INS,AKT1
GO:0010876	lipid localization	8	326	1.19	5.28e-06	9606.ENSP00000227667,9606.ENSP00000233242,9606.ENSP00000252486,9606.ENSP00000287820,9606.ENSP00000335074,9606.ENSP00000360170,9606.ENSP00000445002,9606.ENSP00000466775	APOC3,APOB,APOE,PPARG,GHRL,ANGPTL3,APOA5,APOC2
GO:0070887	cellular response to chemical stimulus	18	2919	0.59	5.63e-06	9606.ENSP00000233242,9606.ENSP00000243077,9606.ENSP00000252486,9606.ENSP00000265986,9606.ENSP00000268035,9606.ENSP00000287820,9606.ENSP00000295666,9606.ENSP00000295897,9606.ENSP00000302665,9606.ENSP00000303830,9606.ENSP00000304895,9606.ENSP00000309757,9606.ENSP00000335074,9606.ENSP00000365016,9606.ENSP00000380432,9606.ENSP00000391826,9606.ENSP00000431418,9606.ENSP00000451828	APOB,LRP1,APOE,IDE,IGF1R,PPARG,IGFBP7,ALB,IGF1,INSR,IRS1,LPL,GHRL,IRS2,INS,IGF2,NTRK1,AKT1
GO:0071398	cellular response to fatty acid	5	58	1.74	6.52e-06	9606.ENSP00000233242,9606.ENSP00000287820,9606.ENSP00000304895,9606.ENSP00000309757,9606.ENSP00000451828	APOB,PPARG,IRS1,LPL,AKT1
GO:0042327	positive regulation of phosphorylation	12	1093	0.84	6.92e-06	9606.ENSP00000240652,9606.ENSP00000243077,9606.ENSP00000252486,9606.ENSP00000268035,9606.ENSP00000302665,9606.ENSP00000303830,9606.ENSP00000304895,9606.ENSP00000335074,9606.ENSP00000380432,9606.ENSP00000391826,9606.ENSP00000431418,9606.ENSP00000451828	IAPP,LRP1,APOE,IGF1R,IGF1,INSR,IRS1,GHRL,INS,IGF2,NTRK1,AKT1
GO:0031329	regulation of cellular catabolic process	11	875	0.9	7.59e-06	9606.ENSP00000227667,9606.ENSP00000243077,9606.ENSP00000252486,9606.ENSP00000302665,9606.ENSP00000303830,9606.ENSP00000304895,9606.ENSP00000365016,9606.ENSP00000380432,9606.ENSP00000445002,9606.ENSP00000451828,9606.ENSP00000466775	APOC3,LRP1,APOE,IGF1,INSR,IRS1,IRS2,INS,APOA5,AKT1,APOC2
GO:0040008	regulation of growth	10	676	0.97	7.94e-06	9606.ENSP00000243077,9606.ENSP00000252486,9606.ENSP00000287820,9606.ENSP00000295666,9606.ENSP00000302665,9606.ENSP00000303830,9606.ENSP00000335074,9606.ENSP00000380432,9606.ENSP00000391826,9606.ENSP00000451828	LRP1,APOE,PPARG,IGFBP7,IGF1,INSR,GHRL,INS,IGF2,AKT1
GO:0042127	regulation of cell population proliferation	14	1642	0.73	8.01e-06	9606.ENSP00000240652,9606.ENSP00000252486,9606.ENSP00000268035,9606.ENSP00000287820,9606.ENSP00000295666,9606.ENSP00000302665,9606.ENSP00000303830,9606.ENSP00000304895,9606.ENSP00000335074,9606.ENSP00000365016,9606.ENSP00000380432,9606.ENSP00000391826,9606.ENSP00000431418,9606.ENSP00000451828	IAPP,APOE,IGF1R,PPARG,IGFBP7,IGF1,INSR,IRS1,GHRL,IRS2,INS,IGF2,NTRK1,AKT1
GO:0010033	response to organic substance	18	3011	0.58	8.63e-06	9606.ENSP00000233242,9606.ENSP00000243077,9606.ENSP00000265986,9606.ENSP00000268035,9606.ENSP00000287820,9606.ENSP00000295666,9606.ENSP00000302665,9606.ENSP00000303830,9606.ENSP00000304895,9606.ENSP00000309757,9606.ENSP00000335074,9606.ENSP00000360170,9606.ENSP00000365016,9606.ENSP00000380432,9606.ENSP00000391826,9606.ENSP00000431418,9606.ENSP00000451828,9606.ENSP00000480053	APOB,LRP1,IDE,IGF1R,PPARG,IGFBP7,IGF1,INSR,IRS1,LPL,GHRL,ANGPTL3,IRS2,INS,IGF2,NTRK1,AKT1,GPIHBP1
GO:0043066	negative regulation of apoptotic process	11	893	0.89	9.03e-06	9606.ENSP00000243077,9606.ENSP00000252486,9606.ENSP00000268035,9606.ENSP00000295897,9606.ENSP00000301455,9606.ENSP00000302665,9606.ENSP00000335074,9606.ENSP00000365016,9606.ENSP00000380432,9606.ENSP00000431418,9606.ENSP00000451828	LRP1,APOE,IGF1R,ALB,ANGPTL4,IGF1,GHRL,IRS2,INS,NTRK1,AKT1
GO:0050793	regulation of developmental process	17	2648	0.61	9.16e-06	9606.ENSP00000233242,9606.ENSP00000240652,9606.ENSP00000243077,9606.ENSP00000252486,9606.ENSP00000287820,9606.ENSP00000301455,9606.ENSP00000302665,9606.ENSP00000303830,9606.ENSP00000309757,9606.ENSP00000335074,9606.ENSP00000360170,9606.ENSP00000362570,9606.ENSP00000366015,9606.ENSP00000380432,9606.ENSP00000391826,9606.ENSP00000431418,9606.ENSP00000451828	APOB,IAPP,LRP1,APOE,PPARG,ANGPTL4,IGF1,INSR,LPL,GHRL,ANGPTL3,FNDC5,ANGPTL7,INS,IGF2,NTRK1,AKT1
GO:0007154	cell communication	23	5320	0.44	9.29e-06	9606.ENSP00000227667,9606.ENSP00000233242,9606.ENSP00000234816,9606.ENSP00000240652,9606.ENSP00000243077,9606.ENSP00000252486,9606.ENSP00000265986,9606.ENSP00000268035,9606.ENSP00000287820,9606.ENSP00000295897,9606.ENSP00000302665,9606.ENSP00000303830,9606.ENSP00000304895,9606.ENSP00000309757,9606.ENSP00000335074,9606.ENSP00000360170,9606.ENSP00000362570,9606.ENSP00000365016,9606.ENSP00000380432,…	APOC3,APOB,ANGPTL1,IAPP,LRP1,APOE,IDE,IGF1R,PPARG,ALB,IGF1,INSR,IRS1,LPL,GHRL,ANGPTL3,FNDC5,IRS2,INS,IGF2,NTRK1,AKT1,C19orf80
GO:0042221	response to chemical	21	4333	0.49	9.84e-06	9606.ENSP00000233242,9606.ENSP00000243077,9606.ENSP00000252486,9606.ENSP00000265986,9606.ENSP00000268035,9606.ENSP00000287820,9606.ENSP00000295666,9606.ENSP00000295897,9606.ENSP00000302665,9606.ENSP00000303830,9606.ENSP00000304895,9606.ENSP00000309757,9606.ENSP00000335074,9606.ENSP00000360170,9606.ENSP00000365016,9606.ENSP00000380432,9606.ENSP00000391826,9606.ENSP00000431418,9606.ENSP00000451828,…	APOB,LRP1,APOE,IDE,IGF1R,PPARG,IGFBP7,ALB,IGF1,INSR,IRS1,LPL,GHRL,ANGPTL3,IRS2,INS,IGF2,NTRK1,AKT1,APOC2,GPIHBP1
GO:0019433	triglyceride catabolic process	4	23	2.04	1.11e-05	9606.ENSP00000227667,9606.ENSP00000233242,9606.ENSP00000309757,9606.ENSP00000445002	APOC3,APOB,LPL,APOA5
GO:0043549	regulation of kinase activity	11	918	0.88	1.14e-05	9606.ENSP00000252486,9606.ENSP00000268035,9606.ENSP00000302665,9606.ENSP00000303830,9606.ENSP00000304895,9606.ENSP00000335074,9606.ENSP00000365016,9606.ENSP00000380432,9606.ENSP00000391826,9606.ENSP00000431418,9606.ENSP00000451828	APOE,IGF1R,IGF1,INSR,IRS1,GHRL,IRS2,INS,IGF2,NTRK1,AKT1
GO:0007165	signal transduction	22	4876	0.45	1.2e-05	9606.ENSP00000227667,9606.ENSP00000233242,9606.ENSP00000234816,9606.ENSP00000240652,9606.ENSP00000243077,9606.ENSP00000252486,9606.ENSP00000265986,9606.ENSP00000268035,9606.ENSP00000287820,9606.ENSP00000302665,9606.ENSP00000303830,9606.ENSP00000304895,9606.ENSP00000309757,9606.ENSP00000335074,9606.ENSP00000360170,9606.ENSP00000362570,9606.ENSP00000365016,9606.ENSP00000380432,9606.ENSP00000391826,…	APOC3,APOB,ANGPTL1,IAPP,LRP1,APOE,IDE,IGF1R,PPARG,IGF1,INSR,IRS1,LPL,GHRL,ANGPTL3,FNDC5,IRS2,INS,IGF2,NTRK1,AKT1,C19orf80
GO:0044092	negative regulation of molecular function	12	1163	0.81	1.23e-05	9606.ENSP00000227667,9606.ENSP00000243077,9606.ENSP00000252486,9606.ENSP00000268035,9606.ENSP00000287820,9606.ENSP00000301455,9606.ENSP00000360170,9606.ENSP00000365016,9606.ENSP00000380432,9606.ENSP00000451828,9606.ENSP00000466775,9606.ENSP00000480053	APOC3,LRP1,APOE,IGF1R,PPARG,ANGPTL4,ANGPTL3,IRS2,INS,AKT1,APOC2,GPIHBP1
GO:0051247	positive regulation of protein metabolic process	14	1715	0.71	1.27e-05	9606.ENSP00000240652,9606.ENSP00000243077,9606.ENSP00000252486,9606.ENSP00000265986,9606.ENSP00000268035,9606.ENSP00000287820,9606.ENSP00000302665,9606.ENSP00000303830,9606.ENSP00000335074,9606.ENSP00000380432,9606.ENSP00000391826,9606.ENSP00000431418,9606.ENSP00000451828,9606.ENSP00000479969	IAPP,LRP1,APOE,IDE,IGF1R,PPARG,IGF1,INSR,GHRL,INS,IGF2,NTRK1,AKT1,C19orf80
GO:0006641	triglyceride metabolic process	5	69	1.66	1.29e-05	9606.ENSP00000227667,9606.ENSP00000233242,9606.ENSP00000252486,9606.ENSP00000309757,9606.ENSP00000445002	APOC3,APOB,APOE,LPL,APOA5
GO:0045600	positive regulation of fat cell differentiation	5	69	1.66	1.29e-05	9606.ENSP00000287820,9606.ENSP00000309757,9606.ENSP00000362570,9606.ENSP00000380432,9606.ENSP00000451828	PPARG,LPL,FNDC5,INS,AKT1
GO:0071310	cellular response to organic substance	16	2369	0.63	1.31e-05	9606.ENSP00000233242,9606.ENSP00000243077,9606.ENSP00000265986,9606.ENSP00000268035,9606.ENSP00000287820,9606.ENSP00000295666,9606.ENSP00000302665,9606.ENSP00000303830,9606.ENSP00000304895,9606.ENSP00000309757,9606.ENSP00000335074,9606.ENSP00000365016,9606.ENSP00000380432,9606.ENSP00000391826,9606.ENSP00000431418,9606.ENSP00000451828	APOB,LRP1,IDE,IGF1R,PPARG,IGFBP7,IGF1,INSR,IRS1,LPL,GHRL,IRS2,INS,IGF2,NTRK1,AKT1
GO:0044255	cellular lipid metabolic process	11	939	0.87	1.35e-05	9606.ENSP00000227667,9606.ENSP00000233242,9606.ENSP00000243077,9606.ENSP00000252486,9606.ENSP00000287820,9606.ENSP00000309757,9606.ENSP00000360170,9606.ENSP00000445002,9606.ENSP00000466775,9606.ENSP00000479969,9606.ENSP00000480053	APOC3,APOB,LRP1,APOE,PPARG,LPL,ANGPTL3,APOA5,APOC2,C19orf80,GPIHBP1
GO:0015850	organic hydroxy compound transport	6	145	1.42	1.41e-05	9606.ENSP00000227667,9606.ENSP00000233242,9606.ENSP00000252486,9606.ENSP00000335074,9606.ENSP00000445002,9606.ENSP00000466775	APOC3,APOB,APOE,GHRL,APOA5,APOC2
GO:0006629	lipid metabolic process	12	1190	0.8	1.5e-05	9606.ENSP00000227667,9606.ENSP00000233242,9606.ENSP00000243077,9606.ENSP00000252486,9606.ENSP00000287820,9606.ENSP00000301455,9606.ENSP00000309757,9606.ENSP00000360170,9606.ENSP00000445002,9606.ENSP00000466775,9606.ENSP00000479969,9606.ENSP00000480053	APOC3,APOB,LRP1,APOE,PPARG,ANGPTL4,LPL,ANGPTL3,APOA5,APOC2,C19orf80,GPIHBP1
GO:0051130	positive regulation of cellular component organization	12	1209	0.8	1.76e-05	9606.ENSP00000243077,9606.ENSP00000252486,9606.ENSP00000268035,9606.ENSP00000287820,9606.ENSP00000302665,9606.ENSP00000303830,9606.ENSP00000335074,9606.ENSP00000380432,9606.ENSP00000391826,9606.ENSP00000431418,9606.ENSP00000445002,9606.ENSP00000466775	LRP1,APOE,IGF1R,PPARG,IGF1,INSR,GHRL,INS,IGF2,NTRK1,APOA5,APOC2
GO:0044238	primary metabolic process	26	7332	0.35	1.78e-05	9606.ENSP00000227667,9606.ENSP00000233242,9606.ENSP00000240652,9606.ENSP00000243077,9606.ENSP00000252486,9606.ENSP00000265986,9606.ENSP00000268035,9606.ENSP00000287820,9606.ENSP00000295666,9606.ENSP00000295897,9606.ENSP00000301455,9606.ENSP00000302665,9606.ENSP00000303830,9606.ENSP00000304895,9606.ENSP00000309757,9606.ENSP00000335074,9606.ENSP00000360170,9606.ENSP00000365016,9606.ENSP00000380432,…	APOC3,APOB,IAPP,LRP1,APOE,IDE,IGF1R,PPARG,IGFBP7,ALB,ANGPTL4,IGF1,INSR,IRS1,LPL,GHRL,ANGPTL3,IRS2,INS,IGF2,NTRK1,APOA5,AKT1,APOC2,C19orf80,GPIHBP1
GO:0040012	regulation of locomotion	11	969	0.86	1.79e-05	9606.ENSP00000243077,9606.ENSP00000252486,9606.ENSP00000268035,9606.ENSP00000287820,9606.ENSP00000302665,9606.ENSP00000303830,9606.ENSP00000335074,9606.ENSP00000360170,9606.ENSP00000365016,9606.ENSP00000380432,9606.ENSP00000451828	LRP1,APOE,IGF1R,PPARG,IGF1,INSR,GHRL,ANGPTL3,IRS2,INS,AKT1
GO:0051049	regulation of transport	14	1776	0.7	1.82e-05	9606.ENSP00000227667,9606.ENSP00000240652,9606.ENSP00000243077,9606.ENSP00000252486,9606.ENSP00000287820,9606.ENSP00000302665,9606.ENSP00000303830,9606.ENSP00000304895,9606.ENSP00000335074,9606.ENSP00000365016,9606.ENSP00000380432,9606.ENSP00000445002,9606.ENSP00000451828,9606.ENSP00000466775	APOC3,IAPP,LRP1,APOE,PPARG,IGF1,INSR,IRS1,GHRL,IRS2,INS,APOA5,AKT1,APOC2
GO:0048518	positive regulation of biological process	24	6112	0.39	1.9e-05	9606.ENSP00000233242,9606.ENSP00000240652,9606.ENSP00000243077,9606.ENSP00000252486,9606.ENSP00000265986,9606.ENSP00000268035,9606.ENSP00000287820,9606.ENSP00000301455,9606.ENSP00000302665,9606.ENSP00000303830,9606.ENSP00000304895,9606.ENSP00000309757,9606.ENSP00000335074,9606.ENSP00000360170,9606.ENSP00000362570,9606.ENSP00000365016,9606.ENSP00000380432,9606.ENSP00000391826,9606.ENSP00000431418,…	APOB,IAPP,LRP1,APOE,IDE,IGF1R,PPARG,ANGPTL4,IGF1,INSR,IRS1,LPL,GHRL,ANGPTL3,FNDC5,IRS2,INS,IGF2,NTRK1,APOA5,AKT1,APOC2,C19orf80,GPIHBP1
GO:0045927	positive regulation of growth	7	267	1.22	2.16e-05	9606.ENSP00000243077,9606.ENSP00000302665,9606.ENSP00000303830,9606.ENSP00000335074,9606.ENSP00000380432,9606.ENSP00000391826,9606.ENSP00000451828	LRP1,IGF1,INSR,GHRL,INS,IGF2,AKT1
GO:1902531	regulation of intracellular signal transduction	14	1807	0.69	2.21e-05	9606.ENSP00000227667,9606.ENSP00000240652,9606.ENSP00000243077,9606.ENSP00000252486,9606.ENSP00000268035,9606.ENSP00000302665,9606.ENSP00000303830,9606.ENSP00000304895,9606.ENSP00000335074,9606.ENSP00000365016,9606.ENSP00000380432,9606.ENSP00000391826,9606.ENSP00000431418,9606.ENSP00000451828	APOC3,IAPP,LRP1,APOE,IGF1R,IGF1,INSR,IRS1,GHRL,IRS2,INS,IGF2,NTRK1,AKT1
GO:0010901	regulation of very-low-density lipoprotein particle remodeling	3	5	2.58	2.23e-05	9606.ENSP00000227667,9606.ENSP00000445002,9606.ENSP00000466775	APOC3,APOA5,APOC2
GO:0048514	blood vessel morphogenesis	8	410	1.09	2.28e-05	9606.ENSP00000233242,9606.ENSP00000234816,9606.ENSP00000243077,9606.ENSP00000252486,9606.ENSP00000253109,9606.ENSP00000301455,9606.ENSP00000360170,9606.ENSP00000451828	APOB,ANGPTL1,LRP1,APOE,ANGPTL6,ANGPTL4,ANGPTL3,AKT1
GO:0019220	regulation of phosphate metabolic process	14	1816	0.69	2.31e-05	9606.ENSP00000240652,9606.ENSP00000243077,9606.ENSP00000252486,9606.ENSP00000268035,9606.ENSP00000302665,9606.ENSP00000303830,9606.ENSP00000304895,9606.ENSP00000335074,9606.ENSP00000365016,9606.ENSP00000380432,9606.ENSP00000391826,9606.ENSP00000431418,9606.ENSP00000451828,9606.ENSP00000466775	IAPP,LRP1,APOE,IGF1R,IGF1,INSR,IRS1,GHRL,IRS2,INS,IGF2,NTRK1,AKT1,APOC2
GO:0001934	positive regulation of protein phosphorylation	11	1019	0.83	2.78e-05	9606.ENSP00000240652,9606.ENSP00000243077,9606.ENSP00000252486,9606.ENSP00000268035,9606.ENSP00000302665,9606.ENSP00000303830,9606.ENSP00000335074,9606.ENSP00000380432,9606.ENSP00000391826,9606.ENSP00000431418,9606.ENSP00000451828	IAPP,LRP1,APOE,IGF1R,IGF1,INSR,GHRL,INS,IGF2,NTRK1,AKT1
GO:0042981	regulation of apoptotic process	13	1550	0.72	2.84e-05	9606.ENSP00000240652,9606.ENSP00000243077,9606.ENSP00000252486,9606.ENSP00000268035,9606.ENSP00000287820,9606.ENSP00000295897,9606.ENSP00000301455,9606.ENSP00000302665,9606.ENSP00000335074,9606.ENSP00000365016,9606.ENSP00000380432,9606.ENSP00000431418,9606.ENSP00000451828	IAPP,LRP1,APOE,IGF1R,PPARG,ALB,ANGPTL4,IGF1,GHRL,IRS2,INS,NTRK1,AKT1
GO:0046889	positive regulation of lipid biosynthetic process	5	85	1.57	3.01e-05	9606.ENSP00000252486,9606.ENSP00000380432,9606.ENSP00000445002,9606.ENSP00000451828,9606.ENSP00000466775	APOE,INS,APOA5,AKT1,APOC2
GO:0051336	regulation of hydrolase activity	12	1284	0.77	3.06e-05	9606.ENSP00000227667,9606.ENSP00000243077,9606.ENSP00000287820,9606.ENSP00000301455,9606.ENSP00000309757,9606.ENSP00000360170,9606.ENSP00000431418,9606.ENSP00000445002,9606.ENSP00000451828,9606.ENSP00000466775,9606.ENSP00000479969,9606.ENSP00000480053	APOC3,LRP1,PPARG,ANGPTL4,LPL,ANGPTL3,NTRK1,APOA5,AKT1,APOC2,C19orf80,GPIHBP1
GO:0032148	activation of protein kinase B activity	4	32	1.9	3.07e-05	9606.ENSP00000302665,9606.ENSP00000303830,9606.ENSP00000380432,9606.ENSP00000451828	IGF1,INSR,INS,AKT1
GO:0046320	regulation of fatty acid oxidation	4	32	1.9	3.07e-05	9606.ENSP00000287820,9606.ENSP00000304895,9606.ENSP00000365016,9606.ENSP00000451828	PPARG,IRS1,IRS2,AKT1
GO:0009266	response to temperature stimulus	6	170	1.35	3.07e-05	9606.ENSP00000287820,9606.ENSP00000295666,9606.ENSP00000302665,9606.ENSP00000309757,9606.ENSP00000431418,9606.ENSP00000451828	PPARG,IGFBP7,IGF1,LPL,NTRK1,AKT1
GO:0051005	negative regulation of lipoprotein lipase activity	3	6	2.5	3.1e-05	9606.ENSP00000227667,9606.ENSP00000301455,9606.ENSP00000360170	APOC3,ANGPTL4,ANGPTL3
GO:0048639	positive regulation of developmental growth	6	176	1.33	3.67e-05	9606.ENSP00000243077,9606.ENSP00000302665,9606.ENSP00000303830,9606.ENSP00000335074,9606.ENSP00000391826,9606.ENSP00000451828	LRP1,IGF1,INSR,GHRL,IGF2,AKT1
GO:0051051	negative regulation of transport	8	443	1.06	3.71e-05	9606.ENSP00000227667,9606.ENSP00000252486,9606.ENSP00000304895,9606.ENSP00000335074,9606.ENSP00000365016,9606.ENSP00000380432,9606.ENSP00000451828,9606.ENSP00000466775	APOC3,APOE,IRS1,GHRL,IRS2,INS,AKT1,APOC2
GO:0006869	lipid transport	7	296	1.17	3.75e-05	9606.ENSP00000227667,9606.ENSP00000233242,9606.ENSP00000252486,9606.ENSP00000287820,9606.ENSP00000335074,9606.ENSP00000445002,9606.ENSP00000466775	APOC3,APOB,APOE,PPARG,GHRL,APOA5,APOC2
GO:0033674	positive regulation of kinase activity	9	624	0.96	3.82e-05	9606.ENSP00000268035,9606.ENSP00000302665,9606.ENSP00000303830,9606.ENSP00000304895,9606.ENSP00000335074,9606.ENSP00000380432,9606.ENSP00000391826,9606.ENSP00000431418,9606.ENSP00000451828	IGF1R,IGF1,INSR,IRS1,GHRL,INS,IGF2,NTRK1,AKT1
GO:1905954	positive regulation of lipid localization	5	93	1.53	4.23e-05	9606.ENSP00000233242,9606.ENSP00000243077,9606.ENSP00000252486,9606.ENSP00000309757,9606.ENSP00000335074	APOB,LRP1,APOE,LPL,GHRL
GO:0014065	phosphatidylinositol 3-kinase signaling	4	36	1.85	4.38e-05	9606.ENSP00000268035,9606.ENSP00000302665,9606.ENSP00000304895,9606.ENSP00000451828	IGF1R,IGF1,IRS1,AKT1
GO:0042325	regulation of phosphorylation	13	1626	0.7	4.44e-05	9606.ENSP00000240652,9606.ENSP00000243077,9606.ENSP00000252486,9606.ENSP00000268035,9606.ENSP00000302665,9606.ENSP00000303830,9606.ENSP00000304895,9606.ENSP00000335074,9606.ENSP00000365016,9606.ENSP00000380432,9606.ENSP00000391826,9606.ENSP00000431418,9606.ENSP00000451828	IAPP,LRP1,APOE,IGF1R,IGF1,INSR,IRS1,GHRL,IRS2,INS,IGF2,NTRK1,AKT1
GO:0045833	negative regulation of lipid metabolic process	5	95	1.52	4.6e-05	9606.ENSP00000227667,9606.ENSP00000252486,9606.ENSP00000380432,9606.ENSP00000451828,9606.ENSP00000466775	APOC3,APOE,INS,AKT1,APOC2
GO:0032270	positive regulation of cellular protein metabolic process	13	1635	0.7	4.67e-05	9606.ENSP00000240652,9606.ENSP00000243077,9606.ENSP00000252486,9606.ENSP00000268035,9606.ENSP00000287820,9606.ENSP00000302665,9606.ENSP00000303830,9606.ENSP00000335074,9606.ENSP00000380432,9606.ENSP00000391826,9606.ENSP00000431418,9606.ENSP00000451828,9606.ENSP00000479969	IAPP,LRP1,APOE,IGF1R,PPARG,IGF1,INSR,GHRL,INS,IGF2,NTRK1,AKT1,C19orf80
GO:0090207	regulation of triglyceride metabolic process	4	38	1.82	5.17e-05	9606.ENSP00000227667,9606.ENSP00000252486,9606.ENSP00000445002,9606.ENSP00000466775	APOC3,APOE,APOA5,APOC2
GO:0030334	regulation of cell migration	10	865	0.86	5.22e-05	9606.ENSP00000243077,9606.ENSP00000252486,9606.ENSP00000268035,9606.ENSP00000287820,9606.ENSP00000302665,9606.ENSP00000303830,9606.ENSP00000360170,9606.ENSP00000365016,9606.ENSP00000380432,9606.ENSP00000451828	LRP1,APOE,IGF1R,PPARG,IGF1,INSR,ANGPTL3,IRS2,INS,AKT1
GO:0071704	organic substance metabolic process	26	7755	0.33	5.22e-05	9606.ENSP00000227667,9606.ENSP00000233242,9606.ENSP00000240652,9606.ENSP00000243077,9606.ENSP00000252486,9606.ENSP00000265986,9606.ENSP00000268035,9606.ENSP00000287820,9606.ENSP00000295666,9606.ENSP00000295897,9606.ENSP00000301455,9606.ENSP00000302665,9606.ENSP00000303830,9606.ENSP00000304895,9606.ENSP00000309757,9606.ENSP00000335074,9606.ENSP00000360170,9606.ENSP00000365016,9606.ENSP00000380432,…	APOC3,APOB,IAPP,LRP1,APOE,IDE,IGF1R,PPARG,IGFBP7,ALB,ANGPTL4,IGF1,INSR,IRS1,LPL,GHRL,ANGPTL3,IRS2,INS,IGF2,NTRK1,APOA5,AKT1,APOC2,C19orf80,GPIHBP1
GO:0051716	cellular response to stimulus	24	6489	0.37	5.35e-05	9606.ENSP00000227667,9606.ENSP00000233242,9606.ENSP00000234816,9606.ENSP00000240652,9606.ENSP00000243077,9606.ENSP00000252486,9606.ENSP00000265986,9606.ENSP00000268035,9606.ENSP00000287820,9606.ENSP00000295666,9606.ENSP00000295897,9606.ENSP00000302665,9606.ENSP00000303830,9606.ENSP00000304895,9606.ENSP00000309757,9606.ENSP00000335074,9606.ENSP00000360170,9606.ENSP00000362570,9606.ENSP00000365016,…	APOC3,APOB,ANGPTL1,IAPP,LRP1,APOE,IDE,IGF1R,PPARG,IGFBP7,ALB,IGF1,INSR,IRS1,LPL,GHRL,ANGPTL3,FNDC5,IRS2,INS,IGF2,NTRK1,AKT1,C19orf80
GO:0072359	circulatory system development	10	872	0.86	5.56e-05	9606.ENSP00000233242,9606.ENSP00000234816,9606.ENSP00000243077,9606.ENSP00000252486,9606.ENSP00000253109,9606.ENSP00000287820,9606.ENSP00000301455,9606.ENSP00000303830,9606.ENSP00000360170,9606.ENSP00000451828	APOB,ANGPTL1,LRP1,APOE,ANGPTL6,PPARG,ANGPTL4,INSR,ANGPTL3,AKT1
GO:0044242	cellular lipid catabolic process	6	196	1.29	6.03e-05	9606.ENSP00000227667,9606.ENSP00000233242,9606.ENSP00000243077,9606.ENSP00000309757,9606.ENSP00000360170,9606.ENSP00000445002	APOC3,APOB,LRP1,LPL,ANGPTL3,APOA5
GO:0045807	positive regulation of endocytosis	5	103	1.49	6.33e-05	9606.ENSP00000243077,9606.ENSP00000252486,9606.ENSP00000287820,9606.ENSP00000303830,9606.ENSP00000445002	LRP1,APOE,PPARG,INSR,APOA5
GO:0048638	regulation of developmental growth	7	333	1.12	7.3e-05	9606.ENSP00000243077,9606.ENSP00000252486,9606.ENSP00000302665,9606.ENSP00000303830,9606.ENSP00000335074,9606.ENSP00000391826,9606.ENSP00000451828	LRP1,APOE,IGF1,INSR,GHRL,IGF2,AKT1
GO:0050708	regulation of protein secretion	7	333	1.12	7.3e-05	9606.ENSP00000243077,9606.ENSP00000252486,9606.ENSP00000302665,9606.ENSP00000304895,9606.ENSP00000335074,9606.ENSP00000365016,9606.ENSP00000380432	LRP1,APOE,IGF1,IRS1,GHRL,IRS2,INS
GO:0080090	regulation of primary metabolic process	23	6032	0.38	7.71e-05	9606.ENSP00000227667,9606.ENSP00000233242,9606.ENSP00000240652,9606.ENSP00000243077,9606.ENSP00000252486,9606.ENSP00000265986,9606.ENSP00000268035,9606.ENSP00000287820,9606.ENSP00000295666,9606.ENSP00000301455,9606.ENSP00000302665,9606.ENSP00000303830,9606.ENSP00000304895,9606.ENSP00000335074,9606.ENSP00000360170,9606.ENSP00000365016,9606.ENSP00000380432,9606.ENSP00000391826,9606.ENSP00000431418,…	APOC3,APOB,IAPP,LRP1,APOE,IDE,IGF1R,PPARG,IGFBP7,ANGPTL4,IGF1,INSR,IRS1,GHRL,ANGPTL3,IRS2,INS,IGF2,NTRK1,APOA5,AKT1,APOC2,C19orf80
GO:0051006	positive regulation of lipoprotein lipase activity	3	10	2.28	8.88e-05	9606.ENSP00000445002,9606.ENSP00000466775,9606.ENSP00000480053	APOA5,APOC2,GPIHBP1
GO:0010604	positive regulation of macromolecule metabolic process	18	3600	0.5	9.04e-05	9606.ENSP00000233242,9606.ENSP00000240652,9606.ENSP00000243077,9606.ENSP00000252486,9606.ENSP00000265986,9606.ENSP00000268035,9606.ENSP00000287820,9606.ENSP00000302665,9606.ENSP00000303830,9606.ENSP00000304895,9606.ENSP00000309757,9606.ENSP00000335074,9606.ENSP00000365016,9606.ENSP00000380432,9606.ENSP00000391826,9606.ENSP00000431418,9606.ENSP00000451828,9606.ENSP00000479969	APOB,IAPP,LRP1,APOE,IDE,IGF1R,PPARG,IGF1,INSR,IRS1,LPL,GHRL,IRS2,INS,IGF2,NTRK1,AKT1,C19orf80
GO:0071900	regulation of protein serine/threonine kinase activity	8	521	0.99	0.0001	9606.ENSP00000252486,9606.ENSP00000268035,9606.ENSP00000302665,9606.ENSP00000303830,9606.ENSP00000335074,9606.ENSP00000391826,9606.ENSP00000431418,9606.ENSP00000451828	APOE,IGF1R,IGF1,INSR,GHRL,IGF2,NTRK1,AKT1
GO:0006006	glucose metabolic process	5	116	1.43	0.00011	9606.ENSP00000335074,9606.ENSP00000365016,9606.ENSP00000380432,9606.ENSP00000391826,9606.ENSP00000451828	GHRL,IRS2,INS,IGF2,AKT1
GO:0030335	positive regulation of cell migration	8	522	0.99	0.00011	9606.ENSP00000243077,9606.ENSP00000268035,9606.ENSP00000302665,9606.ENSP00000303830,9606.ENSP00000360170,9606.ENSP00000365016,9606.ENSP00000380432,9606.ENSP00000451828	LRP1,IGF1R,IGF1,INSR,ANGPTL3,IRS2,INS,AKT1
GO:0042157	lipoprotein metabolic process	5	121	1.42	0.00013	9606.ENSP00000227667,9606.ENSP00000233242,9606.ENSP00000243077,9606.ENSP00000252486,9606.ENSP00000445002	APOC3,APOB,LRP1,APOE,APOA5
GO:0032147	activation of protein kinase activity	7	376	1.07	0.00015	9606.ENSP00000302665,9606.ENSP00000303830,9606.ENSP00000335074,9606.ENSP00000380432,9606.ENSP00000391826,9606.ENSP00000431418,9606.ENSP00000451828	IGF1,INSR,GHRL,INS,IGF2,NTRK1,AKT1
GO:0045597	positive regulation of cell differentiation	10	993	0.8	0.00016	9606.ENSP00000233242,9606.ENSP00000243077,9606.ENSP00000252486,9606.ENSP00000287820,9606.ENSP00000302665,9606.ENSP00000309757,9606.ENSP00000362570,9606.ENSP00000380432,9606.ENSP00000431418,9606.ENSP00000451828	APOB,LRP1,APOE,PPARG,IGF1,LPL,FNDC5,INS,NTRK1,AKT1
GO:0019538	protein metabolic process	19	4251	0.45	0.00018	9606.ENSP00000227667,9606.ENSP00000233242,9606.ENSP00000240652,9606.ENSP00000243077,9606.ENSP00000252486,9606.ENSP00000265986,9606.ENSP00000268035,9606.ENSP00000287820,9606.ENSP00000295666,9606.ENSP00000295897,9606.ENSP00000302665,9606.ENSP00000303830,9606.ENSP00000304895,9606.ENSP00000365016,9606.ENSP00000380432,9606.ENSP00000391826,9606.ENSP00000431418,9606.ENSP00000445002,9606.ENSP00000451828	APOC3,APOB,IAPP,LRP1,APOE,IDE,IGF1R,PPARG,IGFBP7,ALB,IGF1,INSR,IRS1,IRS2,INS,IGF2,NTRK1,APOA5,AKT1
GO:0010896	regulation of triglyceride catabolic process	3	14	2.13	0.00019	9606.ENSP00000227667,9606.ENSP00000445002,9606.ENSP00000466775	APOC3,APOA5,APOC2
GO:0032375	negative regulation of cholesterol transport	3	14	2.13	0.00019	9606.ENSP00000227667,9606.ENSP00000252486,9606.ENSP00000466775	APOC3,APOE,APOC2
GO:0045056	transcytosis	3	14	2.13	0.00019	9606.ENSP00000243077,9606.ENSP00000268035,9606.ENSP00000480053	LRP1,IGF1R,GPIHBP1
GO:0046321	positive regulation of fatty acid oxidation	3	14	2.13	0.00019	9606.ENSP00000287820,9606.ENSP00000304895,9606.ENSP00000365016	PPARG,IRS1,IRS2
GO:0001936	regulation of endothelial cell proliferation	5	134	1.37	0.00019	9606.ENSP00000252486,9606.ENSP00000287820,9606.ENSP00000335074,9606.ENSP00000391826,9606.ENSP00000451828	APOE,PPARG,GHRL,IGF2,AKT1
GO:0019222	regulation of metabolic process	24	6948	0.34	0.00019	9606.ENSP00000227667,9606.ENSP00000233242,9606.ENSP00000240652,9606.ENSP00000243077,9606.ENSP00000252486,9606.ENSP00000265986,9606.ENSP00000268035,9606.ENSP00000287820,9606.ENSP00000295666,9606.ENSP00000301455,9606.ENSP00000302665,9606.ENSP00000303830,9606.ENSP00000304895,9606.ENSP00000309757,9606.ENSP00000335074,9606.ENSP00000360170,9606.ENSP00000365016,9606.ENSP00000380432,9606.ENSP00000391826,…	APOC3,APOB,IAPP,LRP1,APOE,IDE,IGF1R,PPARG,IGFBP7,ANGPTL4,IGF1,INSR,IRS1,LPL,GHRL,ANGPTL3,IRS2,INS,IGF2,NTRK1,APOA5,AKT1,APOC2,C19orf80
GO:0045840	positive regulation of mitotic nuclear division	4	58	1.64	0.0002	9606.ENSP00000302665,9606.ENSP00000303830,9606.ENSP00000380432,9606.ENSP00000391826	IGF1,INSR,INS,IGF2
GO:0031325	positive regulation of cellular metabolic process	17	3413	0.5	0.00021	9606.ENSP00000240652,9606.ENSP00000243077,9606.ENSP00000252486,9606.ENSP00000268035,9606.ENSP00000287820,9606.ENSP00000302665,9606.ENSP00000303830,9606.ENSP00000304895,9606.ENSP00000335074,9606.ENSP00000365016,9606.ENSP00000380432,9606.ENSP00000391826,9606.ENSP00000431418,9606.ENSP00000445002,9606.ENSP00000451828,9606.ENSP00000466775,9606.ENSP00000479969	IAPP,LRP1,APOE,IGF1R,PPARG,IGF1,INSR,IRS1,GHRL,IRS2,INS,IGF2,NTRK1,APOA5,AKT1,APOC2,C19orf80
GO:0048584	positive regulation of response to stimulus	14	2257	0.59	0.00022	9606.ENSP00000240652,9606.ENSP00000243077,9606.ENSP00000252486,9606.ENSP00000268035,9606.ENSP00000302665,9606.ENSP00000303830,9606.ENSP00000304895,9606.ENSP00000309757,9606.ENSP00000335074,9606.ENSP00000365016,9606.ENSP00000380432,9606.ENSP00000391826,9606.ENSP00000431418,9606.ENSP00000451828	IAPP,LRP1,APOE,IGF1R,IGF1,INSR,IRS1,LPL,GHRL,IRS2,INS,IGF2,NTRK1,AKT1
GO:0048844	artery morphogenesis	4	61	1.62	0.00024	9606.ENSP00000233242,9606.ENSP00000243077,9606.ENSP00000252486,9606.ENSP00000360170	APOB,LRP1,APOE,ANGPTL3
GO:0010885	regulation of cholesterol storage	3	16	2.07	0.00025	9606.ENSP00000233242,9606.ENSP00000287820,9606.ENSP00000309757	APOB,PPARG,LPL
GO:0045859	regulation of protein kinase activity	9	812	0.84	0.00025	9606.ENSP00000252486,9606.ENSP00000268035,9606.ENSP00000302665,9606.ENSP00000303830,9606.ENSP00000335074,9606.ENSP00000380432,9606.ENSP00000391826,9606.ENSP00000431418,9606.ENSP00000451828	APOE,IGF1R,IGF1,INSR,GHRL,INS,IGF2,NTRK1,AKT1
GO:0001558	regulation of cell growth	7	423	1.02	0.00028	9606.ENSP00000243077,9606.ENSP00000252486,9606.ENSP00000287820,9606.ENSP00000295666,9606.ENSP00000302665,9606.ENSP00000380432,9606.ENSP00000451828	LRP1,APOE,PPARG,IGFBP7,IGF1,INS,AKT1
GO:0048523	negative regulation of cellular process	20	4874	0.41	0.00028	9606.ENSP00000227667,9606.ENSP00000240652,9606.ENSP00000243077,9606.ENSP00000252486,9606.ENSP00000265986,9606.ENSP00000268035,9606.ENSP00000287820,9606.ENSP00000295666,9606.ENSP00000295897,9606.ENSP00000301455,9606.ENSP00000302665,9606.ENSP00000304895,9606.ENSP00000309757,9606.ENSP00000335074,9606.ENSP00000365016,9606.ENSP00000380432,9606.ENSP00000391826,9606.ENSP00000431418,9606.ENSP00000451828,…	APOC3,IAPP,LRP1,APOE,IDE,IGF1R,PPARG,IGFBP7,ALB,ANGPTL4,IGF1,IRS1,LPL,GHRL,IRS2,INS,IGF2,NTRK1,AKT1,APOC2
GO:0048519	negative regulation of biological process	21	5389	0.39	0.00028	9606.ENSP00000227667,9606.ENSP00000240652,9606.ENSP00000243077,9606.ENSP00000252486,9606.ENSP00000265986,9606.ENSP00000268035,9606.ENSP00000287820,9606.ENSP00000295666,9606.ENSP00000295897,9606.ENSP00000301455,9606.ENSP00000302665,9606.ENSP00000304895,9606.ENSP00000309757,9606.ENSP00000335074,9606.ENSP00000365016,9606.ENSP00000366015,9606.ENSP00000380432,9606.ENSP00000391826,9606.ENSP00000431418,…	APOC3,IAPP,LRP1,APOE,IDE,IGF1R,PPARG,IGFBP7,ALB,ANGPTL4,IGF1,IRS1,LPL,GHRL,IRS2,ANGPTL7,INS,IGF2,NTRK1,AKT1,APOC2
GO:0010984	regulation of lipoprotein particle clearance	3	17	2.05	0.00029	9606.ENSP00000227667,9606.ENSP00000466775,9606.ENSP00000480053	APOC3,APOC2,GPIHBP1
GO:0043691	reverse cholesterol transport	3	17	2.05	0.00029	9606.ENSP00000227667,9606.ENSP00000252486,9606.ENSP00000466775	APOC3,APOE,APOC2
GO:0048856	anatomical structure development	21	5402	0.39	0.00029	9606.ENSP00000233242,9606.ENSP00000234816,9606.ENSP00000243077,9606.ENSP00000252486,9606.ENSP00000253109,9606.ENSP00000265986,9606.ENSP00000268035,9606.ENSP00000287820,9606.ENSP00000295666,9606.ENSP00000301455,9606.ENSP00000302665,9606.ENSP00000303830,9606.ENSP00000335074,9606.ENSP00000360170,9606.ENSP00000365016,9606.ENSP00000366015,9606.ENSP00000391826,9606.ENSP00000431418,9606.ENSP00000445002,…	APOB,ANGPTL1,LRP1,APOE,ANGPTL6,IDE,IGF1R,PPARG,IGFBP7,ANGPTL4,IGF1,INSR,GHRL,ANGPTL3,IRS2,ANGPTL7,IGF2,NTRK1,APOA5,AKT1,C19orf80
GO:0009966	regulation of signal transduction	16	3107	0.51	0.00032	9606.ENSP00000227667,9606.ENSP00000240652,9606.ENSP00000243077,9606.ENSP00000252486,9606.ENSP00000268035,9606.ENSP00000287820,9606.ENSP00000302665,9606.ENSP00000303830,9606.ENSP00000304895,9606.ENSP00000335074,9606.ENSP00000365016,9606.ENSP00000380432,9606.ENSP00000391826,9606.ENSP00000431418,9606.ENSP00000451828,9606.ENSP00000480053	APOC3,IAPP,LRP1,APOE,IGF1R,PPARG,IGF1,INSR,IRS1,GHRL,IRS2,INS,IGF2,NTRK1,AKT1,GPIHBP1
GO:0050794	regulation of cellular process	29	10932	0.22	0.00033	9606.ENSP00000227667,9606.ENSP00000233242,9606.ENSP00000234816,9606.ENSP00000240652,9606.ENSP00000243077,9606.ENSP00000252486,9606.ENSP00000265986,9606.ENSP00000268035,9606.ENSP00000287820,9606.ENSP00000295666,9606.ENSP00000295897,9606.ENSP00000301455,9606.ENSP00000302665,9606.ENSP00000303830,9606.ENSP00000304895,9606.ENSP00000309757,9606.ENSP00000335074,9606.ENSP00000360170,9606.ENSP00000362570,…	APOC3,APOB,ANGPTL1,IAPP,LRP1,APOE,IDE,IGF1R,PPARG,IGFBP7,ALB,ANGPTL4,IGF1,INSR,IRS1,LPL,GHRL,ANGPTL3,FNDC5,IRS2,ANGPTL7,INS,IGF2,NTRK1,APOA5,AKT1,APOC2,C19orf80,GPIHBP1
GO:0045931	positive regulation of mitotic cell cycle	5	156	1.31	0.00036	9606.ENSP00000302665,9606.ENSP00000303830,9606.ENSP00000380432,9606.ENSP00000391826,9606.ENSP00000451828	IGF1,INSR,INS,IGF2,AKT1
GO:0044281	small molecule metabolic process	12	1684	0.65	0.00036	9606.ENSP00000233242,9606.ENSP00000252486,9606.ENSP00000287820,9606.ENSP00000302665,9606.ENSP00000309757,9606.ENSP00000335074,9606.ENSP00000360170,9606.ENSP00000365016,9606.ENSP00000380432,9606.ENSP00000391826,9606.ENSP00000445002,9606.ENSP00000451828	APOB,APOE,PPARG,IGF1,LPL,GHRL,ANGPTL3,IRS2,INS,IGF2,APOA5,AKT1
GO:0031667	response to nutrient levels	7	449	0.99	0.0004	9606.ENSP00000252486,9606.ENSP00000287820,9606.ENSP00000295897,9606.ENSP00000309757,9606.ENSP00000335074,9606.ENSP00000431418,9606.ENSP00000451828	APOE,PPARG,ALB,LPL,GHRL,NTRK1,AKT1
GO:1900076	regulation of cellular response to insulin stimulus	4	72	1.54	0.00042	9606.ENSP00000304895,9606.ENSP00000309757,9606.ENSP00000380432,9606.ENSP00000391826	IRS1,LPL,INS,IGF2
GO:0031998	regulation of fatty acid beta-oxidation	3	20	1.98	0.00043	9606.ENSP00000304895,9606.ENSP00000365016,9606.ENSP00000451828	IRS1,IRS2,AKT1
GO:0048522	positive regulation of cellular process	21	5579	0.38	0.00047	9606.ENSP00000233242,9606.ENSP00000240652,9606.ENSP00000243077,9606.ENSP00000252486,9606.ENSP00000268035,9606.ENSP00000287820,9606.ENSP00000302665,9606.ENSP00000303830,9606.ENSP00000304895,9606.ENSP00000309757,9606.ENSP00000335074,9606.ENSP00000360170,9606.ENSP00000362570,9606.ENSP00000365016,9606.ENSP00000380432,9606.ENSP00000391826,9606.ENSP00000431418,9606.ENSP00000445002,9606.ENSP00000451828,…	APOB,IAPP,LRP1,APOE,IGF1R,PPARG,IGF1,INSR,IRS1,LPL,GHRL,ANGPTL3,FNDC5,IRS2,INS,IGF2,NTRK1,APOA5,AKT1,APOC2,C19orf80
GO:0050714	positive regulation of protein secretion	5	167	1.28	0.00048	9606.ENSP00000243077,9606.ENSP00000302665,9606.ENSP00000335074,9606.ENSP00000365016,9606.ENSP00000380432	LRP1,IGF1,GHRL,IRS2,INS
GO:1905562	regulation of vascular endothelial cell proliferation	3	21	1.96	0.00049	9606.ENSP00000287820,9606.ENSP00000335074,9606.ENSP00000391826	PPARG,GHRL,IGF2
GO:0005975	carbohydrate metabolic process	7	467	0.98	0.0005	9606.ENSP00000303830,9606.ENSP00000335074,9606.ENSP00000360170,9606.ENSP00000365016,9606.ENSP00000380432,9606.ENSP00000391826,9606.ENSP00000451828	INSR,GHRL,ANGPTL3,IRS2,INS,IGF2,AKT1
GO:0051000	positive regulation of nitric-oxide synthase activity	3	22	1.93	0.00055	9606.ENSP00000252486,9606.ENSP00000380432,9606.ENSP00000451828	APOE,INS,AKT1
GO:0051099	positive regulation of binding	5	175	1.26	0.00058	9606.ENSP00000243077,9606.ENSP00000252486,9606.ENSP00000265986,9606.ENSP00000287820,9606.ENSP00000302665	LRP1,APOE,IDE,PPARG,IGF1
GO:0071379	cellular response to prostaglandin stimulus	3	23	1.92	0.00061	9606.ENSP00000233242,9606.ENSP00000287820,9606.ENSP00000451828	APOB,PPARG,AKT1
GO:0008284	positive regulation of cell population proliferation	9	919	0.79	0.00061	9606.ENSP00000268035,9606.ENSP00000302665,9606.ENSP00000303830,9606.ENSP00000304895,9606.ENSP00000335074,9606.ENSP00000365016,9606.ENSP00000380432,9606.ENSP00000391826,9606.ENSP00000451828	IGF1R,IGF1,INSR,IRS1,GHRL,IRS2,INS,IGF2,AKT1
GO:0050709	negative regulation of protein secretion	4	81	1.49	0.00063	9606.ENSP00000252486,9606.ENSP00000304895,9606.ENSP00000335074,9606.ENSP00000380432	APOE,IRS1,GHRL,INS
GO:0045821	positive regulation of glycolytic process	3	24	1.9	0.00068	9606.ENSP00000302665,9606.ENSP00000303830,9606.ENSP00000380432	IGF1,INSR,INS
GO:0046628	positive regulation of insulin receptor signaling pathway	3	24	1.9	0.00068	9606.ENSP00000304895,9606.ENSP00000380432,9606.ENSP00000391826	IRS1,INS,IGF2
GO:0050995	negative regulation of lipid catabolic process	3	24	1.9	0.00068	9606.ENSP00000227667,9606.ENSP00000380432,9606.ENSP00000451828	APOC3,INS,AKT1
GO:0006898	receptor-mediated endocytosis	5	184	1.23	0.00072	9606.ENSP00000233242,9606.ENSP00000243077,9606.ENSP00000252486,9606.ENSP00000295897,9606.ENSP00000303830	APOB,LRP1,APOE,ALB,INSR
GO:0044237	cellular metabolic process	24	7513	0.3	0.00074	9606.ENSP00000227667,9606.ENSP00000233242,9606.ENSP00000240652,9606.ENSP00000243077,9606.ENSP00000252486,9606.ENSP00000265986,9606.ENSP00000268035,9606.ENSP00000287820,9606.ENSP00000295666,9606.ENSP00000295897,9606.ENSP00000302665,9606.ENSP00000303830,9606.ENSP00000304895,9606.ENSP00000309757,9606.ENSP00000360170,9606.ENSP00000365016,9606.ENSP00000380432,9606.ENSP00000391826,9606.ENSP00000431418,…	APOC3,APOB,IAPP,LRP1,APOE,IDE,IGF1R,PPARG,IGFBP7,ALB,IGF1,INSR,IRS1,LPL,ANGPTL3,IRS2,INS,IGF2,NTRK1,APOA5,AKT1,APOC2,C19orf80,GPIHBP1
GO:0046578	regulation of Ras protein signal transduction	5	191	1.22	0.00083	9606.ENSP00000227667,9606.ENSP00000252486,9606.ENSP00000302665,9606.ENSP00000365016,9606.ENSP00000431418	APOC3,APOE,IGF1,IRS2,NTRK1
GO:0051241	negative regulation of multicellular organismal process	10	1231	0.71	0.00083	9606.ENSP00000227667,9606.ENSP00000240652,9606.ENSP00000243077,9606.ENSP00000252486,9606.ENSP00000287820,9606.ENSP00000302665,9606.ENSP00000335074,9606.ENSP00000366015,9606.ENSP00000380432,9606.ENSP00000466775	APOC3,IAPP,LRP1,APOE,PPARG,IGF1,GHRL,ANGPTL7,INS,APOC2
GO:1901342	regulation of vasculature development	6	336	1.05	0.00087	9606.ENSP00000287820,9606.ENSP00000301455,9606.ENSP00000335074,9606.ENSP00000360170,9606.ENSP00000366015,9606.ENSP00000431418	PPARG,ANGPTL4,GHRL,ANGPTL3,ANGPTL7,NTRK1
GO:0010902	positive regulation of very-low-density lipoprotein particle remodeling	2	2	2.8	0.00091	9606.ENSP00000445002,9606.ENSP00000466775	APOA5,APOC2
GO:0050678	regulation of epithelial cell proliferation	6	339	1.05	0.00091	9606.ENSP00000252486,9606.ENSP00000287820,9606.ENSP00000302665,9606.ENSP00000335074,9606.ENSP00000391826,9606.ENSP00000451828	APOE,PPARG,IGF1,GHRL,IGF2,AKT1
GO:0043405	regulation of MAP kinase activity	6	342	1.04	0.00094	9606.ENSP00000252486,9606.ENSP00000268035,9606.ENSP00000302665,9606.ENSP00000303830,9606.ENSP00000335074,9606.ENSP00000431418	APOE,IGF1R,IGF1,INSR,GHRL,NTRK1
GO:0045595	regulation of cell differentiation	12	1874	0.61	0.00094	9606.ENSP00000233242,9606.ENSP00000240652,9606.ENSP00000243077,9606.ENSP00000252486,9606.ENSP00000287820,9606.ENSP00000302665,9606.ENSP00000309757,9606.ENSP00000362570,9606.ENSP00000380432,9606.ENSP00000391826,9606.ENSP00000431418,9606.ENSP00000451828	APOB,IAPP,LRP1,APOE,PPARG,IGF1,LPL,FNDC5,INS,IGF2,NTRK1,AKT1
GO:0055094	response to lipoprotein particle	3	28	1.83	0.00096	9606.ENSP00000287820,9606.ENSP00000309757,9606.ENSP00000451828	PPARG,LPL,AKT1
GO:0071902	positive regulation of protein serine/threonine kinase activity	6	348	1.04	0.001	9606.ENSP00000302665,9606.ENSP00000303830,9606.ENSP00000335074,9606.ENSP00000391826,9606.ENSP00000431418,9606.ENSP00000451828	IGF1,INSR,GHRL,IGF2,NTRK1,AKT1
GO:0071402	cellular response to lipoprotein particle stimulus	3	30	1.8	0.0012	9606.ENSP00000287820,9606.ENSP00000309757,9606.ENSP00000451828	PPARG,LPL,AKT1
GO:1903792	negative regulation of anion transport	3	30	1.8	0.0012	9606.ENSP00000252486,9606.ENSP00000365016,9606.ENSP00000451828	APOE,IRS2,AKT1
GO:0010743	regulation of macrophage derived foam cell differentiation	3	31	1.79	0.0013	9606.ENSP00000233242,9606.ENSP00000287820,9606.ENSP00000309757	APOB,PPARG,LPL
GO:0038083	peptidyl-tyrosine autophosphorylation	3	32	1.77	0.0013	9606.ENSP00000268035,9606.ENSP00000303830,9606.ENSP00000431418	IGF1R,INSR,NTRK1
GO:0090277	positive regulation of peptide hormone secretion	4	100	1.4	0.0013	9606.ENSP00000243077,9606.ENSP00000335074,9606.ENSP00000365016,9606.ENSP00000380432	LRP1,GHRL,IRS2,INS
GO:0048259	regulation of receptor-mediated endocytosis	4	102	1.39	0.0013	9606.ENSP00000227667,9606.ENSP00000303830,9606.ENSP00000445002,9606.ENSP00000466775	APOC3,INSR,APOA5,APOC2
GO:0090276	regulation of peptide hormone secretion	5	215	1.17	0.0013	9606.ENSP00000243077,9606.ENSP00000304895,9606.ENSP00000335074,9606.ENSP00000365016,9606.ENSP00000380432	LRP1,IRS1,GHRL,IRS2,INS
GO:0062014	negative regulation of small molecule metabolic process	4	104	1.39	0.0014	9606.ENSP00000227667,9606.ENSP00000252486,9606.ENSP00000380432,9606.ENSP00000451828	APOC3,APOE,INS,AKT1
GO:0051098	regulation of binding	6	373	1.01	0.0014	9606.ENSP00000243077,9606.ENSP00000252486,9606.ENSP00000265986,9606.ENSP00000287820,9606.ENSP00000302665,9606.ENSP00000451828	LRP1,APOE,IDE,PPARG,IGF1,AKT1
GO:0007166	cell surface receptor signaling pathway	13	2325	0.55	0.0014	9606.ENSP00000234816,9606.ENSP00000265986,9606.ENSP00000268035,9606.ENSP00000302665,9606.ENSP00000303830,9606.ENSP00000304895,9606.ENSP00000335074,9606.ENSP00000360170,9606.ENSP00000365016,9606.ENSP00000380432,9606.ENSP00000391826,9606.ENSP00000431418,9606.ENSP00000451828	ANGPTL1,IDE,IGF1R,IGF1,INSR,IRS1,GHRL,ANGPTL3,IRS2,INS,IGF2,NTRK1,AKT1
GO:0032268	regulation of cellular protein metabolic process	14	2693	0.52	0.0014	9606.ENSP00000240652,9606.ENSP00000243077,9606.ENSP00000252486,9606.ENSP00000265986,9606.ENSP00000268035,9606.ENSP00000287820,9606.ENSP00000302665,9606.ENSP00000303830,9606.ENSP00000335074,9606.ENSP00000380432,9606.ENSP00000391826,9606.ENSP00000431418,9606.ENSP00000451828,9606.ENSP00000479969	IAPP,LRP1,APOE,IDE,IGF1R,PPARG,IGF1,INSR,GHRL,INS,IGF2,NTRK1,AKT1,C19orf80
GO:0045922	negative regulation of fatty acid metabolic process	3	36	1.72	0.0018	9606.ENSP00000227667,9606.ENSP00000380432,9606.ENSP00000451828	APOC3,INS,AKT1
GO:0007275	multicellular organism development	19	5023	0.38	0.0018	9606.ENSP00000233242,9606.ENSP00000234816,9606.ENSP00000243077,9606.ENSP00000252486,9606.ENSP00000253109,9606.ENSP00000265986,9606.ENSP00000268035,9606.ENSP00000287820,9606.ENSP00000295666,9606.ENSP00000301455,9606.ENSP00000302665,9606.ENSP00000303830,9606.ENSP00000335074,9606.ENSP00000360170,9606.ENSP00000365016,9606.ENSP00000366015,9606.ENSP00000391826,9606.ENSP00000431418,9606.ENSP00000451828	APOB,ANGPTL1,LRP1,APOE,ANGPTL6,IDE,IGF1R,PPARG,IGFBP7,ANGPTL4,IGF1,INSR,GHRL,ANGPTL3,IRS2,ANGPTL7,IGF2,NTRK1,AKT1
GO:0010748	negative regulation of long-chain fatty acid import across plasma membrane	2	4	2.5	0.0021	9606.ENSP00000365016,9606.ENSP00000451828	IRS2,AKT1
GO:0010916	negative regulation of very-low-density lipoprotein particle clearance	2	4	2.5	0.0021	9606.ENSP00000227667,9606.ENSP00000466775	APOC3,APOC2
GO:0060620	regulation of cholesterol import	2	4	2.5	0.0021	9606.ENSP00000227667,9606.ENSP00000243077	APOC3,LRP1
GO:1902952	positive regulation of dendritic spine maintenance	2	4	2.5	0.0021	9606.ENSP00000252486,9606.ENSP00000380432	APOE,INS
GO:0051781	positive regulation of cell division	4	117	1.33	0.0021	9606.ENSP00000302665,9606.ENSP00000303830,9606.ENSP00000380432,9606.ENSP00000391826	IGF1,INSR,INS,IGF2
GO:0048583	regulation of response to stimulus	17	4114	0.42	0.0021	9606.ENSP00000227667,9606.ENSP00000240652,9606.ENSP00000243077,9606.ENSP00000252486,9606.ENSP00000268035,9606.ENSP00000287820,9606.ENSP00000302665,9606.ENSP00000303830,9606.ENSP00000304895,9606.ENSP00000309757,9606.ENSP00000335074,9606.ENSP00000365016,9606.ENSP00000380432,9606.ENSP00000391826,9606.ENSP00000431418,9606.ENSP00000451828,9606.ENSP00000480053	APOC3,IAPP,LRP1,APOE,IGF1R,PPARG,IGF1,INSR,IRS1,LPL,GHRL,IRS2,INS,IGF2,NTRK1,AKT1,GPIHBP1
GO:0106027	neuron projection organization	3	39	1.69	0.0022	9606.ENSP00000268035,9606.ENSP00000303830,9606.ENSP00000380432	IGF1R,INSR,INS
GO:1904646	cellular response to amyloid-beta	3	39	1.69	0.0022	9606.ENSP00000243077,9606.ENSP00000268035,9606.ENSP00000302665	LRP1,IGF1R,IGF1
GO:0008203	cholesterol metabolic process	4	120	1.32	0.0023	9606.ENSP00000233242,9606.ENSP00000252486,9606.ENSP00000360170,9606.ENSP00000445002	APOB,APOE,ANGPTL3,APOA5
GO:0019218	regulation of steroid metabolic process	4	121	1.32	0.0024	9606.ENSP00000233242,9606.ENSP00000252486,9606.ENSP00000295666,9606.ENSP00000445002	APOB,APOE,IGFBP7,APOA5
GO:0044267	cellular protein metabolic process	16	3696	0.44	0.0024	9606.ENSP00000233242,9606.ENSP00000240652,9606.ENSP00000252486,9606.ENSP00000265986,9606.ENSP00000268035,9606.ENSP00000295666,9606.ENSP00000295897,9606.ENSP00000302665,9606.ENSP00000303830,9606.ENSP00000304895,9606.ENSP00000365016,9606.ENSP00000380432,9606.ENSP00000391826,9606.ENSP00000431418,9606.ENSP00000445002,9606.ENSP00000451828	APOB,IAPP,APOE,IDE,IGF1R,IGFBP7,ALB,IGF1,INSR,IRS1,IRS2,INS,IGF2,NTRK1,APOA5,AKT1
GO:0048608	reproductive structure development	6	420	0.96	0.0026	9606.ENSP00000287820,9606.ENSP00000303830,9606.ENSP00000335074,9606.ENSP00000391826,9606.ENSP00000431418,9606.ENSP00000451828	PPARG,INSR,GHRL,IGF2,NTRK1,AKT1
GO:0001937	negative regulation of endothelial cell proliferation	3	43	1.64	0.0028	9606.ENSP00000252486,9606.ENSP00000287820,9606.ENSP00000335074	APOE,PPARG,GHRL
GO:0030030	cell projection organization	9	1170	0.69	0.0032	9606.ENSP00000243077,9606.ENSP00000252486,9606.ENSP00000268035,9606.ENSP00000303830,9606.ENSP00000335074,9606.ENSP00000365016,9606.ENSP00000380432,9606.ENSP00000431418,9606.ENSP00000451828	LRP1,APOE,IGF1R,INSR,GHRL,IRS2,INS,NTRK1,AKT1
GO:0009653	anatomical structure morphogenesis	12	2165	0.54	0.0033	9606.ENSP00000233242,9606.ENSP00000234816,9606.ENSP00000243077,9606.ENSP00000252486,9606.ENSP00000253109,9606.ENSP00000301455,9606.ENSP00000303830,9606.ENSP00000360170,9606.ENSP00000365016,9606.ENSP00000391826,9606.ENSP00000431418,9606.ENSP00000451828	APOB,ANGPTL1,LRP1,APOE,ANGPTL6,ANGPTL4,INSR,ANGPTL3,IRS2,IGF2,NTRK1,AKT1
GO:0034447	very-low-density lipoprotein particle clearance	2	6	2.32	0.0034	9606.ENSP00000233242,9606.ENSP00000252486	APOB,APOE
GO:1905907	negative regulation of amyloid fibril formation	2	6	2.32	0.0034	9606.ENSP00000240652,9606.ENSP00000252486	IAPP,APOE
GO:0042304	regulation of fatty acid biosynthetic process	3	47	1.61	0.0034	9606.ENSP00000227667,9606.ENSP00000445002,9606.ENSP00000466775	APOC3,APOA5,APOC2
GO:0050728	negative regulation of inflammatory response	4	139	1.26	0.0037	9606.ENSP00000252486,9606.ENSP00000287820,9606.ENSP00000335074,9606.ENSP00000380432	APOE,PPARG,GHRL,INS
GO:0032880	regulation of protein localization	8	934	0.73	0.004	9606.ENSP00000243077,9606.ENSP00000252486,9606.ENSP00000302665,9606.ENSP00000304895,9606.ENSP00000335074,9606.ENSP00000365016,9606.ENSP00000380432,9606.ENSP00000451828	LRP1,APOE,IGF1,IRS1,GHRL,IRS2,INS,AKT1
GO:0006810	transport	17	4353	0.39	0.004	9606.ENSP00000227667,9606.ENSP00000233242,9606.ENSP00000243077,9606.ENSP00000252486,9606.ENSP00000265986,9606.ENSP00000268035,9606.ENSP00000287820,9606.ENSP00000295897,9606.ENSP00000302665,9606.ENSP00000303830,9606.ENSP00000335074,9606.ENSP00000380432,9606.ENSP00000391826,9606.ENSP00000445002,9606.ENSP00000451828,9606.ENSP00000466775,9606.ENSP00000480053	APOC3,APOB,LRP1,APOE,IDE,IGF1R,PPARG,ALB,IGF1,INSR,GHRL,INS,IGF2,APOA5,AKT1,APOC2,GPIHBP1
GO:0010886	positive regulation of cholesterol storage	2	7	2.26	0.0043	9606.ENSP00000233242,9606.ENSP00000309757	APOB,LPL
GO:0032489	regulation of Cdc42 protein signal transduction	2	7	2.26	0.0043	9606.ENSP00000227667,9606.ENSP00000252486	APOC3,APOE
GO:0060267	positive regulation of respiratory burst	2	7	2.26	0.0043	9606.ENSP00000303830,9606.ENSP00000380432	INSR,INS
GO:1900223	positive regulation of amyloid-beta clearance	2	7	2.26	0.0043	9606.ENSP00000243077,9606.ENSP00000252486	LRP1,APOE
GO:0051348	negative regulation of transferase activity	5	294	1.03	0.0048	9606.ENSP00000252486,9606.ENSP00000268035,9606.ENSP00000287820,9606.ENSP00000365016,9606.ENSP00000451828	APOE,IGF1R,PPARG,IRS2,AKT1
GO:0090068	positive regulation of cell cycle process	5	294	1.03	0.0048	9606.ENSP00000302665,9606.ENSP00000303830,9606.ENSP00000380432,9606.ENSP00000391826,9606.ENSP00000451828	IGF1,INSR,INS,IGF2,AKT1
GO:0007186	G protein-coupled receptor signaling pathway	9	1255	0.66	0.005	9606.ENSP00000227667,9606.ENSP00000240652,9606.ENSP00000243077,9606.ENSP00000252486,9606.ENSP00000287820,9606.ENSP00000303830,9606.ENSP00000335074,9606.ENSP00000380432,9606.ENSP00000451828	APOC3,IAPP,LRP1,APOE,PPARG,INSR,GHRL,INS,AKT1
GO:0051129	negative regulation of cellular component organization	7	713	0.79	0.0051	9606.ENSP00000227667,9606.ENSP00000240652,9606.ENSP00000243077,9606.ENSP00000252486,9606.ENSP00000302665,9606.ENSP00000451828,9606.ENSP00000466775	APOC3,IAPP,LRP1,APOE,IGF1,AKT1,APOC2
GO:0031017	exocrine pancreas development	2	8	2.2	0.0052	9606.ENSP00000303830,9606.ENSP00000391826	INSR,IGF2
GO:0001890	placenta development	4	154	1.21	0.0052	9606.ENSP00000287820,9606.ENSP00000335074,9606.ENSP00000391826,9606.ENSP00000451828	PPARG,GHRL,IGF2,AKT1
GO:0045765	regulation of angiogenesis	5	303	1.02	0.0054	9606.ENSP00000287820,9606.ENSP00000301455,9606.ENSP00000335074,9606.ENSP00000360170,9606.ENSP00000431418	PPARG,ANGPTL4,GHRL,ANGPTL3,NTRK1
GO:0044260	cellular macromolecule metabolic process	18	4976	0.36	0.0056	9606.ENSP00000233242,9606.ENSP00000240652,9606.ENSP00000243077,9606.ENSP00000252486,9606.ENSP00000265986,9606.ENSP00000268035,9606.ENSP00000287820,9606.ENSP00000295666,9606.ENSP00000295897,9606.ENSP00000302665,9606.ENSP00000303830,9606.ENSP00000304895,9606.ENSP00000365016,9606.ENSP00000380432,9606.ENSP00000391826,9606.ENSP00000431418,9606.ENSP00000445002,9606.ENSP00000451828	APOB,IAPP,LRP1,APOE,IDE,IGF1R,PPARG,IGFBP7,ALB,IGF1,INSR,IRS1,IRS2,INS,IGF2,NTRK1,APOA5,AKT1
GO:0009892	negative regulation of metabolic process	14	3124	0.45	0.0058	9606.ENSP00000227667,9606.ENSP00000240652,9606.ENSP00000243077,9606.ENSP00000252486,9606.ENSP00000265986,9606.ENSP00000268035,9606.ENSP00000287820,9606.ENSP00000302665,9606.ENSP00000335074,9606.ENSP00000365016,9606.ENSP00000380432,9606.ENSP00000391826,9606.ENSP00000451828,9606.ENSP00000466775	APOC3,IAPP,LRP1,APOE,IDE,IGF1R,PPARG,IGF1,GHRL,IRS2,INS,IGF2,AKT1,APOC2
GO:0051235	maintenance of location	4	161	1.2	0.0059	9606.ENSP00000252486,9606.ENSP00000295897,9606.ENSP00000360170,9606.ENSP00000451828	APOE,ALB,ANGPTL3,AKT1
GO:0040013	negative regulation of locomotion	5	310	1.01	0.0059	9606.ENSP00000243077,9606.ENSP00000252486,9606.ENSP00000287820,9606.ENSP00000335074,9606.ENSP00000451828	LRP1,APOE,PPARG,GHRL,AKT1
GO:0010873	positive regulation of cholesterol esterification	2	9	2.15	0.0061	9606.ENSP00000252486,9606.ENSP00000445002	APOE,APOA5
GO:0010898	positive regulation of triglyceride catabolic process	2	9	2.15	0.0061	9606.ENSP00000445002,9606.ENSP00000466775	APOA5,APOC2
GO:0090209	negative regulation of triglyceride metabolic process	2	9	2.15	0.0061	9606.ENSP00000227667,9606.ENSP00000252486	APOC3,APOE
GO:1905459	regulation of vascular associated smooth muscle cell apoptotic process	2	9	2.15	0.0061	9606.ENSP00000287820,9606.ENSP00000302665	PPARG,IGF1
GO:0001525	angiogenesis	5	315	1	0.0061	9606.ENSP00000234816,9606.ENSP00000253109,9606.ENSP00000301455,9606.ENSP00000360170,9606.ENSP00000451828	ANGPTL1,ANGPTL6,ANGPTL4,ANGPTL3,AKT1
GO:0010628	positive regulation of gene expression	12	2337	0.51	0.0061	9606.ENSP00000233242,9606.ENSP00000240652,9606.ENSP00000243077,9606.ENSP00000252486,9606.ENSP00000287820,9606.ENSP00000302665,9606.ENSP00000303830,9606.ENSP00000309757,9606.ENSP00000380432,9606.ENSP00000391826,9606.ENSP00000451828,9606.ENSP00000479969	APOB,IAPP,LRP1,APOE,PPARG,IGF1,INSR,LPL,INS,IGF2,AKT1,C19orf80
GO:0055081	anion homeostasis	3	61	1.49	0.0063	9606.ENSP00000252486,9606.ENSP00000360170,9606.ENSP00000380432	APOE,ANGPTL3,INS
GO:0030162	regulation of proteolysis	7	747	0.77	0.0064	9606.ENSP00000243077,9606.ENSP00000252486,9606.ENSP00000265986,9606.ENSP00000287820,9606.ENSP00000380432,9606.ENSP00000451828,9606.ENSP00000479969	LRP1,APOE,IDE,PPARG,INS,AKT1,C19orf80
GO:0048585	negative regulation of response to stimulus	10	1636	0.59	0.0065	9606.ENSP00000243077,9606.ENSP00000252486,9606.ENSP00000268035,9606.ENSP00000287820,9606.ENSP00000302665,9606.ENSP00000304895,9606.ENSP00000309757,9606.ENSP00000335074,9606.ENSP00000380432,9606.ENSP00000451828	LRP1,APOE,IGF1R,PPARG,IGF1,IRS1,LPL,GHRL,INS,AKT1
GO:0010823	negative regulation of mitochondrion organization	3	62	1.48	0.0066	9606.ENSP00000240652,9606.ENSP00000302665,9606.ENSP00000451828	IAPP,IGF1,AKT1
GO:0045766	positive regulation of angiogenesis	4	169	1.17	0.0068	9606.ENSP00000301455,9606.ENSP00000335074,9606.ENSP00000360170,9606.ENSP00000431418	ANGPTL4,GHRL,ANGPTL3,NTRK1
GO:0006066	alcohol metabolic process	5	324	0.99	0.0068	9606.ENSP00000233242,9606.ENSP00000252486,9606.ENSP00000302665,9606.ENSP00000360170,9606.ENSP00000445002	APOB,APOE,IGF1,ANGPTL3,APOA5
GO:0032000	positive regulation of fatty acid beta-oxidation	2	10	2.1	0.007	9606.ENSP00000304895,9606.ENSP00000365016	IRS1,IRS2
GO:0034384	high-density lipoprotein particle clearance	2	10	2.1	0.007	9606.ENSP00000252486,9606.ENSP00000466775	APOE,APOC2
GO:0097062	dendritic spine maintenance	2	10	2.1	0.007	9606.ENSP00000268035,9606.ENSP00000303830	IGF1R,INSR
GO:1990535	neuron projection maintenance	2	10	2.1	0.007	9606.ENSP00000303830,9606.ENSP00000380432	INSR,INS
GO:0030307	positive regulation of cell growth	4	171	1.17	0.007	9606.ENSP00000243077,9606.ENSP00000302665,9606.ENSP00000380432,9606.ENSP00000451828	LRP1,IGF1,INS,AKT1
GO:0010817	regulation of hormone levels	6	524	0.86	0.007	9606.ENSP00000243077,9606.ENSP00000265986,9606.ENSP00000304895,9606.ENSP00000335074,9606.ENSP00000365016,9606.ENSP00000380432	LRP1,IDE,IRS1,GHRL,IRS2,INS
GO:0031328	positive regulation of cellular biosynthetic process	11	2005	0.54	0.007	9606.ENSP00000252486,9606.ENSP00000287820,9606.ENSP00000302665,9606.ENSP00000303830,9606.ENSP00000304895,9606.ENSP00000365016,9606.ENSP00000380432,9606.ENSP00000391826,9606.ENSP00000445002,9606.ENSP00000451828,9606.ENSP00000466775	APOE,PPARG,IGF1,INSR,IRS1,IRS2,INS,IGF2,APOA5,AKT1,APOC2
GO:0009743	response to carbohydrate	4	174	1.16	0.0074	9606.ENSP00000233242,9606.ENSP00000268035,9606.ENSP00000309757,9606.ENSP00000365016	APOB,IGF1R,LPL,IRS2
GO:0040014	regulation of multicellular organism growth	3	69	1.44	0.0085	9606.ENSP00000302665,9606.ENSP00000335074,9606.ENSP00000391826	IGF1,GHRL,IGF2
GO:0046579	positive regulation of Ras protein signal transduction	3	69	1.44	0.0085	9606.ENSP00000302665,9606.ENSP00000365016,9606.ENSP00000431418	IGF1,IRS2,NTRK1
GO:0050796	regulation of insulin secretion	4	182	1.14	0.0087	9606.ENSP00000243077,9606.ENSP00000304895,9606.ENSP00000335074,9606.ENSP00000365016	LRP1,IRS1,GHRL,IRS2
GO:0032370	positive regulation of lipid transport	3	70	1.43	0.0088	9606.ENSP00000243077,9606.ENSP00000252486,9606.ENSP00000335074	LRP1,APOE,GHRL
GO:0034379	very-low-density lipoprotein particle assembly	2	12	2.02	0.0092	9606.ENSP00000227667,9606.ENSP00000233242	APOC3,APOB
GO:2000343	positive regulation of chemokine (C-X-C motif) ligand 2 production	2	12	2.02	0.0092	9606.ENSP00000243077,9606.ENSP00000309757	LRP1,LPL
GO:0050795	regulation of behavior	3	71	1.43	0.0092	9606.ENSP00000252486,9606.ENSP00000335074,9606.ENSP00000380432	APOE,GHRL,INS
GO:0010648	negative regulation of cell communication	9	1382	0.61	0.0092	9606.ENSP00000243077,9606.ENSP00000252486,9606.ENSP00000268035,9606.ENSP00000287820,9606.ENSP00000302665,9606.ENSP00000304895,9606.ENSP00000335074,9606.ENSP00000380432,9606.ENSP00000451828	LRP1,APOE,IGF1R,PPARG,IGF1,IRS1,GHRL,INS,AKT1
GO:0023057	negative regulation of signaling	9	1385	0.61	0.0092	9606.ENSP00000243077,9606.ENSP00000252486,9606.ENSP00000268035,9606.ENSP00000287820,9606.ENSP00000302665,9606.ENSP00000304895,9606.ENSP00000335074,9606.ENSP00000380432,9606.ENSP00000451828	LRP1,APOE,IGF1R,PPARG,IGF1,IRS1,GHRL,INS,AKT1
GO:0050727	regulation of inflammatory response	5	351	0.95	0.0093	9606.ENSP00000252486,9606.ENSP00000287820,9606.ENSP00000309757,9606.ENSP00000335074,9606.ENSP00000380432	APOE,PPARG,LPL,GHRL,INS
GO:0033036	macromolecule localization	12	2473	0.49	0.0096	9606.ENSP00000227667,9606.ENSP00000233242,9606.ENSP00000243077,9606.ENSP00000252486,9606.ENSP00000265986,9606.ENSP00000287820,9606.ENSP00000335074,9606.ENSP00000360170,9606.ENSP00000445002,9606.ENSP00000451828,9606.ENSP00000466775,9606.ENSP00000480053	APOC3,APOB,LRP1,APOE,IDE,PPARG,GHRL,ANGPTL3,APOA5,AKT1,APOC2,GPIHBP1
GO:0010517	regulation of phospholipase activity	3	73	1.41	0.0097	9606.ENSP00000243077,9606.ENSP00000360170,9606.ENSP00000466775	LRP1,ANGPTL3,APOC2
GO:0031016	pancreas development	3	73	1.41	0.0097	9606.ENSP00000303830,9606.ENSP00000391826,9606.ENSP00000451828	INSR,IGF2,AKT1
GO:2000026	regulation of multicellular organismal development	11	2096	0.52	0.0097	9606.ENSP00000243077,9606.ENSP00000252486,9606.ENSP00000287820,9606.ENSP00000301455,9606.ENSP00000302665,9606.ENSP00000303830,9606.ENSP00000335074,9606.ENSP00000360170,9606.ENSP00000366015,9606.ENSP00000431418,9606.ENSP00000451828	LRP1,APOE,PPARG,ANGPTL4,IGF1,INSR,GHRL,ANGPTL3,ANGPTL7,NTRK1,AKT1
GO:0032024	positive regulation of insulin secretion	3	74	1.41	0.01	9606.ENSP00000243077,9606.ENSP00000335074,9606.ENSP00000365016	LRP1,GHRL,IRS2
GO:0051248	negative regulation of protein metabolic process	8	1096	0.66	0.01	9606.ENSP00000240652,9606.ENSP00000243077,9606.ENSP00000252486,9606.ENSP00000265986,9606.ENSP00000268035,9606.ENSP00000302665,9606.ENSP00000380432,9606.ENSP00000451828	IAPP,LRP1,APOE,IDE,IGF1R,IGF1,INS,AKT1
GO:0046777	protein autophosphorylation	4	192	1.12	0.0101	9606.ENSP00000268035,9606.ENSP00000303830,9606.ENSP00000431418,9606.ENSP00000451828	IGF1R,INSR,NTRK1,AKT1
GO:0050679	positive regulation of epithelial cell proliferation	4	192	1.12	0.0101	9606.ENSP00000302665,9606.ENSP00000335074,9606.ENSP00000391826,9606.ENSP00000451828	IGF1,GHRL,IGF2,AKT1
GO:0043687	post-translational protein modification	5	360	0.94	0.0101	9606.ENSP00000233242,9606.ENSP00000252486,9606.ENSP00000295666,9606.ENSP00000295897,9606.ENSP00000445002	APOB,APOE,IGFBP7,ALB,APOA5
GO:0002674	negative regulation of acute inflammatory response	2	13	1.99	0.0102	9606.ENSP00000287820,9606.ENSP00000380432	PPARG,INS
GO:0034380	high-density lipoprotein particle assembly	2	13	1.99	0.0102	9606.ENSP00000252486,9606.ENSP00000445002	APOE,APOA5
GO:0060712	spongiotrophoblast layer development	2	13	1.99	0.0102	9606.ENSP00000391826,9606.ENSP00000451828	IGF2,AKT1
GO:1901575	organic substance catabolic process	10	1750	0.56	0.0102	9606.ENSP00000227667,9606.ENSP00000233242,9606.ENSP00000243077,9606.ENSP00000252486,9606.ENSP00000265986,9606.ENSP00000309757,9606.ENSP00000360170,9606.ENSP00000445002,9606.ENSP00000451828,9606.ENSP00000466775	APOC3,APOB,LRP1,APOE,IDE,LPL,ANGPTL3,APOA5,AKT1,APOC2
GO:0010889	regulation of sequestering of triglyceride	2	14	1.96	0.0114	9606.ENSP00000287820,9606.ENSP00000309757	PPARG,LPL
GO:1902430	negative regulation of amyloid-beta formation	2	14	1.96	0.0114	9606.ENSP00000252486,9606.ENSP00000302665	APOE,IGF1
GO:0120036	plasma membrane bounded cell projection organization	8	1122	0.65	0.0114	9606.ENSP00000243077,9606.ENSP00000252486,9606.ENSP00000268035,9606.ENSP00000303830,9606.ENSP00000335074,9606.ENSP00000365016,9606.ENSP00000380432,9606.ENSP00000431418	LRP1,APOE,IGF1R,INSR,GHRL,IRS2,INS,NTRK1
GO:0034374	low-density lipoprotein particle remodeling	2	15	1.93	0.0128	9606.ENSP00000233242,9606.ENSP00000252486	APOB,APOE
GO:0042159	lipoprotein catabolic process	2	15	1.93	0.0128	9606.ENSP00000233242,9606.ENSP00000252486	APOB,APOE
GO:0016192	vesicle-mediated transport	10	1805	0.54	0.0128	9606.ENSP00000233242,9606.ENSP00000243077,9606.ENSP00000252486,9606.ENSP00000268035,9606.ENSP00000295897,9606.ENSP00000302665,9606.ENSP00000303830,9606.ENSP00000380432,9606.ENSP00000391826,9606.ENSP00000480053	APOB,LRP1,APOE,IGF1R,ALB,IGF1,INSR,INS,IGF2,GPIHBP1
GO:0071702	organic substance transport	11	2173	0.5	0.0128	9606.ENSP00000227667,9606.ENSP00000233242,9606.ENSP00000243077,9606.ENSP00000252486,9606.ENSP00000265986,9606.ENSP00000287820,9606.ENSP00000335074,9606.ENSP00000445002,9606.ENSP00000451828,9606.ENSP00000466775,9606.ENSP00000480053	APOC3,APOB,LRP1,APOE,IDE,PPARG,GHRL,APOA5,AKT1,APOC2,GPIHBP1
GO:0009628	response to abiotic stimulus	8	1147	0.64	0.0129	9606.ENSP00000287820,9606.ENSP00000295666,9606.ENSP00000301455,9606.ENSP00000302665,9606.ENSP00000309757,9606.ENSP00000335074,9606.ENSP00000431418,9606.ENSP00000451828	PPARG,IGFBP7,ANGPTL4,IGF1,LPL,GHRL,NTRK1,AKT1
GO:0070374	positive regulation of ERK1 and ERK2 cascade	4	209	1.08	0.0132	9606.ENSP00000240652,9606.ENSP00000243077,9606.ENSP00000252486,9606.ENSP00000431418	IAPP,LRP1,APOE,NTRK1
GO:1901215	negative regulation of neuron death	4	211	1.08	0.0136	9606.ENSP00000243077,9606.ENSP00000252486,9606.ENSP00000431418,9606.ENSP00000451828	LRP1,APOE,NTRK1,AKT1
GO:0032651	regulation of interleukin-1 beta production	3	85	1.35	0.0138	9606.ENSP00000302665,9606.ENSP00000309757,9606.ENSP00000335074	IGF1,LPL,GHRL
GO:0043393	regulation of protein binding	4	212	1.08	0.0138	9606.ENSP00000243077,9606.ENSP00000252486,9606.ENSP00000265986,9606.ENSP00000451828	LRP1,APOE,IDE,AKT1
GO:0048521	negative regulation of behavior	2	16	1.9	0.014	9606.ENSP00000335074,9606.ENSP00000380432	GHRL,INS
GO:0055089	fatty acid homeostasis	2	16	1.9	0.014	9606.ENSP00000252486,9606.ENSP00000380432	APOE,INS
GO:1905564	positive regulation of vascular endothelial cell proliferation	2	16	1.9	0.014	9606.ENSP00000335074,9606.ENSP00000391826	GHRL,IGF2
GO:0032092	positive regulation of protein binding	3	86	1.34	0.0141	9606.ENSP00000243077,9606.ENSP00000252486,9606.ENSP00000265986	LRP1,APOE,IDE
GO:0099173	postsynapse organization	3	88	1.33	0.015	9606.ENSP00000252486,9606.ENSP00000268035,9606.ENSP00000303830	APOE,IGF1R,INSR
GO:0071380	cellular response to prostaglandin E stimulus	2	17	1.87	0.0153	9606.ENSP00000287820,9606.ENSP00000451828	PPARG,AKT1
GO:0090336	positive regulation of brown fat cell differentiation	2	17	1.87	0.0153	9606.ENSP00000362570,9606.ENSP00000380432	FNDC5,INS
GO:0050810	regulation of steroid biosynthetic process	3	89	1.33	0.0153	9606.ENSP00000233242,9606.ENSP00000252486,9606.ENSP00000295666	APOB,APOE,IGFBP7
GO:0048731	system development	16	4426	0.36	0.0153	9606.ENSP00000233242,9606.ENSP00000234816,9606.ENSP00000243077,9606.ENSP00000252486,9606.ENSP00000253109,9606.ENSP00000287820,9606.ENSP00000301455,9606.ENSP00000302665,9606.ENSP00000303830,9606.ENSP00000335074,9606.ENSP00000360170,9606.ENSP00000365016,9606.ENSP00000366015,9606.ENSP00000391826,9606.ENSP00000431418,9606.ENSP00000451828	APOB,ANGPTL1,LRP1,APOE,ANGPTL6,PPARG,ANGPTL4,IGF1,INSR,GHRL,ANGPTL3,IRS2,ANGPTL7,IGF2,NTRK1,AKT1
GO:0016043	cellular component organization	18	5447	0.32	0.0153	9606.ENSP00000227667,9606.ENSP00000233242,9606.ENSP00000240652,9606.ENSP00000243077,9606.ENSP00000252486,9606.ENSP00000265986,9606.ENSP00000268035,9606.ENSP00000295897,9606.ENSP00000303830,9606.ENSP00000309757,9606.ENSP00000335074,9606.ENSP00000365016,9606.ENSP00000380432,9606.ENSP00000431418,9606.ENSP00000445002,9606.ENSP00000451828,9606.ENSP00000466775,9606.ENSP00000480053	APOC3,APOB,IAPP,LRP1,APOE,IDE,IGF1R,ALB,INSR,LPL,GHRL,IRS2,INS,NTRK1,APOA5,AKT1,APOC2,GPIHBP1
GO:0019725	cellular homeostasis	7	895	0.69	0.0158	9606.ENSP00000240652,9606.ENSP00000243077,9606.ENSP00000252486,9606.ENSP00000265986,9606.ENSP00000268035,9606.ENSP00000335074,9606.ENSP00000365016	IAPP,LRP1,APOE,IDE,IGF1R,GHRL,IRS2
GO:0015833	peptide transport	9	1518	0.57	0.016	9606.ENSP00000233242,9606.ENSP00000243077,9606.ENSP00000252486,9606.ENSP00000265986,9606.ENSP00000287820,9606.ENSP00000335074,9606.ENSP00000451828,9606.ENSP00000466775,9606.ENSP00000480053	APOB,LRP1,APOE,IDE,PPARG,GHRL,AKT1,APOC2,GPIHBP1
GO:0051651	maintenance of location in cell	3	91	1.32	0.0161	9606.ENSP00000252486,9606.ENSP00000295897,9606.ENSP00000451828	APOE,ALB,AKT1
GO:0010744	positive regulation of macrophage derived foam cell differentiation	2	18	1.85	0.0167	9606.ENSP00000233242,9606.ENSP00000309757	APOB,LPL
GO:0043535	regulation of blood vessel endothelial cell migration	3	93	1.31	0.0171	9606.ENSP00000252486,9606.ENSP00000287820,9606.ENSP00000451828	APOE,PPARG,AKT1
GO:0050807	regulation of synapse organization	4	228	1.04	0.0172	9606.ENSP00000252486,9606.ENSP00000335074,9606.ENSP00000380432,9606.ENSP00000431418	APOE,GHRL,INS,NTRK1
GO:0042176	regulation of protein catabolic process	5	415	0.88	0.0174	9606.ENSP00000243077,9606.ENSP00000252486,9606.ENSP00000265986,9606.ENSP00000380432,9606.ENSP00000451828	LRP1,APOE,IDE,INS,AKT1
GO:0001938	positive regulation of endothelial cell proliferation	3	94	1.3	0.0175	9606.ENSP00000335074,9606.ENSP00000391826,9606.ENSP00000451828	GHRL,IGF2,AKT1
GO:0043933	protein-containing complex subunit organization	9	1539	0.57	0.0175	9606.ENSP00000227667,9606.ENSP00000233242,9606.ENSP00000240652,9606.ENSP00000252486,9606.ENSP00000295897,9606.ENSP00000309757,9606.ENSP00000445002,9606.ENSP00000466775,9606.ENSP00000480053	APOC3,APOB,IAPP,APOE,ALB,LPL,APOA5,APOC2,GPIHBP1
GO:1903426	regulation of reactive oxygen species biosynthetic process	3	95	1.3	0.018	9606.ENSP00000303830,9606.ENSP00000380432,9606.ENSP00000451828	INSR,INS,AKT1
GO:0071404	cellular response to low-density lipoprotein particle stimulus	2	19	1.82	0.0182	9606.ENSP00000287820,9606.ENSP00000309757	PPARG,LPL
GO:1902176	negative regulation of oxidative stress-induced intrinsic apoptotic signaling pathway	2	19	1.82	0.0182	9606.ENSP00000380432,9606.ENSP00000451828	INS,AKT1
GO:0010875	positive regulation of cholesterol efflux	2	20	1.8	0.0198	9606.ENSP00000243077,9606.ENSP00000252486	LRP1,APOE
GO:0045732	positive regulation of protein catabolic process	4	240	1.02	0.0204	9606.ENSP00000243077,9606.ENSP00000252486,9606.ENSP00000265986,9606.ENSP00000451828	LRP1,APOE,IDE,AKT1
GO:0051179	localization	18	5591	0.31	0.0206	9606.ENSP00000227667,9606.ENSP00000233242,9606.ENSP00000243077,9606.ENSP00000252486,9606.ENSP00000265986,9606.ENSP00000268035,9606.ENSP00000287820,9606.ENSP00000295897,9606.ENSP00000302665,9606.ENSP00000303830,9606.ENSP00000335074,9606.ENSP00000360170,9606.ENSP00000380432,9606.ENSP00000391826,9606.ENSP00000445002,9606.ENSP00000451828,9606.ENSP00000466775,9606.ENSP00000480053	APOC3,APOB,LRP1,APOE,IDE,IGF1R,PPARG,ALB,IGF1,INSR,GHRL,ANGPTL3,INS,IGF2,APOA5,AKT1,APOC2,GPIHBP1
GO:0009408	response to heat	3	101	1.27	0.0209	9606.ENSP00000295666,9606.ENSP00000302665,9606.ENSP00000451828	IGFBP7,IGF1,AKT1
GO:0003006	developmental process involved in reproduction	7	945	0.67	0.021	9606.ENSP00000233242,9606.ENSP00000287820,9606.ENSP00000303830,9606.ENSP00000335074,9606.ENSP00000391826,9606.ENSP00000431418,9606.ENSP00000451828	APOB,PPARG,INSR,GHRL,IGF2,NTRK1,AKT1
GO:0045723	positive regulation of fatty acid biosynthetic process	2	21	1.78	0.0213	9606.ENSP00000445002,9606.ENSP00000466775	APOA5,APOC2
GO:0006468	protein phosphorylation	7	952	0.67	0.0218	9606.ENSP00000268035,9606.ENSP00000302665,9606.ENSP00000303830,9606.ENSP00000304895,9606.ENSP00000365016,9606.ENSP00000431418,9606.ENSP00000451828	IGF1R,IGF1,INSR,IRS1,IRS2,NTRK1,AKT1
GO:0060284	regulation of cell development	7	956	0.66	0.0223	9606.ENSP00000243077,9606.ENSP00000252486,9606.ENSP00000287820,9606.ENSP00000302665,9606.ENSP00000380432,9606.ENSP00000431418,9606.ENSP00000451828	LRP1,APOE,PPARG,IGF1,INS,NTRK1,AKT1
GO:1903076	regulation of protein localization to plasma membrane	3	104	1.26	0.0224	9606.ENSP00000243077,9606.ENSP00000380432,9606.ENSP00000451828	LRP1,INS,AKT1
GO:0090201	negative regulation of release of cytochrome c from mitochondria	2	22	1.76	0.0229	9606.ENSP00000302665,9606.ENSP00000451828	IGF1,AKT1
GO:0009968	negative regulation of signal transduction	8	1271	0.6	0.0229	9606.ENSP00000243077,9606.ENSP00000252486,9606.ENSP00000268035,9606.ENSP00000287820,9606.ENSP00000302665,9606.ENSP00000304895,9606.ENSP00000380432,9606.ENSP00000451828	LRP1,APOE,IGF1R,PPARG,IGF1,IRS1,INS,AKT1
GO:0051346	negative regulation of hydrolase activity	5	450	0.85	0.0237	9606.ENSP00000227667,9606.ENSP00000243077,9606.ENSP00000301455,9606.ENSP00000360170,9606.ENSP00000451828	APOC3,LRP1,ANGPTL4,ANGPTL3,AKT1
GO:0099175	regulation of postsynapse organization	3	107	1.25	0.024	9606.ENSP00000252486,9606.ENSP00000335074,9606.ENSP00000380432	APOE,GHRL,INS
GO:0033673	negative regulation of kinase activity	4	255	1	0.0245	9606.ENSP00000252486,9606.ENSP00000268035,9606.ENSP00000365016,9606.ENSP00000451828	APOE,IGF1R,IRS2,AKT1
GO:0008285	negative regulation of cell population proliferation	6	696	0.74	0.0245	9606.ENSP00000240652,9606.ENSP00000252486,9606.ENSP00000287820,9606.ENSP00000295666,9606.ENSP00000335074,9606.ENSP00000431418	IAPP,APOE,PPARG,IGFBP7,GHRL,NTRK1
GO:0048468	cell development	9	1629	0.54	0.0248	9606.ENSP00000243077,9606.ENSP00000252486,9606.ENSP00000287820,9606.ENSP00000302665,9606.ENSP00000335074,9606.ENSP00000365016,9606.ENSP00000431418,9606.ENSP00000451828,9606.ENSP00000479969	LRP1,APOE,PPARG,IGF1,GHRL,IRS2,NTRK1,AKT1,C19orf80
GO:0031323	regulation of cellular metabolic process	19	6239	0.28	0.0248	9606.ENSP00000227667,9606.ENSP00000240652,9606.ENSP00000243077,9606.ENSP00000252486,9606.ENSP00000265986,9606.ENSP00000268035,9606.ENSP00000287820,9606.ENSP00000302665,9606.ENSP00000303830,9606.ENSP00000304895,9606.ENSP00000335074,9606.ENSP00000365016,9606.ENSP00000380432,9606.ENSP00000391826,9606.ENSP00000431418,9606.ENSP00000445002,9606.ENSP00000451828,9606.ENSP00000466775,9606.ENSP00000479969	APOC3,IAPP,LRP1,APOE,IDE,IGF1R,PPARG,IGF1,INSR,IRS1,GHRL,IRS2,INS,IGF2,NTRK1,APOA5,AKT1,APOC2,C19orf80
GO:0051093	negative regulation of developmental process	7	983	0.65	0.0255	9606.ENSP00000240652,9606.ENSP00000243077,9606.ENSP00000252486,9606.ENSP00000287820,9606.ENSP00000302665,9606.ENSP00000335074,9606.ENSP00000366015	IAPP,LRP1,APOE,PPARG,IGF1,GHRL,ANGPTL7
GO:0042104	positive regulation of activated T cell proliferation	2	24	1.72	0.0262	9606.ENSP00000302665,9606.ENSP00000391826	IGF1,IGF2
GO:0048261	negative regulation of receptor-mediated endocytosis	2	24	1.72	0.0262	9606.ENSP00000227667,9606.ENSP00000466775	APOC3,APOC2
GO:0030336	negative regulation of cell migration	4	262	0.98	0.0265	9606.ENSP00000243077,9606.ENSP00000252486,9606.ENSP00000287820,9606.ENSP00000451828	LRP1,APOE,PPARG,AKT1
GO:0015711	organic anion transport	5	465	0.83	0.0267	9606.ENSP00000227667,9606.ENSP00000252486,9606.ENSP00000287820,9606.ENSP00000445002,9606.ENSP00000466775	APOC3,APOE,PPARG,APOA5,APOC2
GO:0043406	positive regulation of MAP kinase activity	4	265	0.98	0.0275	9606.ENSP00000302665,9606.ENSP00000303830,9606.ENSP00000335074,9606.ENSP00000431418	IGF1,INSR,GHRL,NTRK1
GO:0060259	regulation of feeding behavior	2	25	1.7	0.0279	9606.ENSP00000335074,9606.ENSP00000380432	GHRL,INS
GO:0010942	positive regulation of cell death	6	719	0.72	0.028	9606.ENSP00000240652,9606.ENSP00000243077,9606.ENSP00000252486,9606.ENSP00000287820,9606.ENSP00000431418,9606.ENSP00000451828	IAPP,LRP1,APOE,PPARG,NTRK1,AKT1
GO:0009889	regulation of biosynthetic process	15	4210	0.35	0.0281	9606.ENSP00000227667,9606.ENSP00000233242,9606.ENSP00000252486,9606.ENSP00000287820,9606.ENSP00000295666,9606.ENSP00000302665,9606.ENSP00000303830,9606.ENSP00000304895,9606.ENSP00000365016,9606.ENSP00000380432,9606.ENSP00000391826,9606.ENSP00000431418,9606.ENSP00000445002,9606.ENSP00000451828,9606.ENSP00000466775	APOC3,APOB,APOE,PPARG,IGFBP7,IGF1,INSR,IRS1,IRS2,INS,IGF2,NTRK1,APOA5,AKT1,APOC2
GO:0051091	positive regulation of DNA-binding transcription factor activity	4	271	0.97	0.0295	9606.ENSP00000287820,9606.ENSP00000380432,9606.ENSP00000431418,9606.ENSP00000451828	PPARG,INS,NTRK1,AKT1
GO:0007568	aging	4	274	0.96	0.0306	9606.ENSP00000243077,9606.ENSP00000265986,9606.ENSP00000431418,9606.ENSP00000451828	LRP1,IDE,NTRK1,AKT1
GO:0032691	negative regulation of interleukin-1 beta production	2	28	1.65	0.0337	9606.ENSP00000302665,9606.ENSP00000335074	IGF1,GHRL
GO:0055082	cellular chemical homeostasis	6	753	0.7	0.0347	9606.ENSP00000240652,9606.ENSP00000243077,9606.ENSP00000252486,9606.ENSP00000268035,9606.ENSP00000335074,9606.ENSP00000365016	IAPP,LRP1,APOE,IGF1R,GHRL,IRS2
GO:0051251	positive regulation of lymphocyte activation	4	286	0.95	0.0351	9606.ENSP00000302665,9606.ENSP00000365016,9606.ENSP00000391826,9606.ENSP00000451828	IGF1,IRS2,IGF2,AKT1
GO:0006796	phosphate-containing compound metabolic process	10	2107	0.48	0.0359	9606.ENSP00000268035,9606.ENSP00000302665,9606.ENSP00000303830,9606.ENSP00000304895,9606.ENSP00000309757,9606.ENSP00000360170,9606.ENSP00000365016,9606.ENSP00000431418,9606.ENSP00000445002,9606.ENSP00000451828	IGF1R,IGF1,INSR,IRS1,LPL,ANGPTL3,IRS2,NTRK1,APOA5,AKT1
GO:0038111	interleukin-7-mediated signaling pathway	2	30	1.62	0.0376	9606.ENSP00000304895,9606.ENSP00000365016	IRS1,IRS2
GO:0002576	platelet degranulation	3	129	1.17	0.0376	9606.ENSP00000295897,9606.ENSP00000302665,9606.ENSP00000391826	ALB,IGF1,IGF2
GO:0051345	positive regulation of hydrolase activity	6	772	0.69	0.0386	9606.ENSP00000287820,9606.ENSP00000431418,9606.ENSP00000445002,9606.ENSP00000451828,9606.ENSP00000466775,9606.ENSP00000480053	PPARG,NTRK1,APOA5,AKT1,APOC2,GPIHBP1
GO:0022414	reproductive process	8	1400	0.56	0.0392	9606.ENSP00000233242,9606.ENSP00000287820,9606.ENSP00000295666,9606.ENSP00000303830,9606.ENSP00000335074,9606.ENSP00000391826,9606.ENSP00000431418,9606.ENSP00000451828	APOB,PPARG,IGFBP7,INSR,GHRL,IGF2,NTRK1,AKT1
GO:1901343	negative regulation of vasculature development	3	132	1.16	0.0396	9606.ENSP00000287820,9606.ENSP00000335074,9606.ENSP00000366015	PPARG,GHRL,ANGPTL7
GO:0050671	positive regulation of lymphocyte proliferation	3	134	1.15	0.0411	9606.ENSP00000302665,9606.ENSP00000365016,9606.ENSP00000391826	IGF1,IRS2,IGF2
GO:0050890	cognition	4	302	0.92	0.0415	9606.ENSP00000252486,9606.ENSP00000303830,9606.ENSP00000380432,9606.ENSP00000431418	APOE,INSR,INS,NTRK1
GO:0048660	regulation of smooth muscle cell proliferation	3	136	1.14	0.0426	9606.ENSP00000287820,9606.ENSP00000302665,9606.ENSP00000451828	PPARG,IGF1,AKT1
GO:0040018	positive regulation of multicellular organism growth	2	33	1.58	0.0436	9606.ENSP00000335074,9606.ENSP00000391826	GHRL,IGF2
GO:1900077	negative regulation of cellular response to insulin stimulus	2	33	1.58	0.0436	9606.ENSP00000304895,9606.ENSP00000309757	IRS1,LPL
GO:0022603	regulation of anatomical structure morphogenesis	7	1095	0.61	0.0436	9606.ENSP00000243077,9606.ENSP00000252486,9606.ENSP00000287820,9606.ENSP00000301455,9606.ENSP00000335074,9606.ENSP00000360170,9606.ENSP00000431418	LRP1,APOE,PPARG,ANGPTL4,GHRL,ANGPTL3,NTRK1
GO:0009749	response to glucose	3	138	1.14	0.0439	9606.ENSP00000268035,9606.ENSP00000309757,9606.ENSP00000365016	IGF1R,LPL,IRS2
GO:0050801	ion homeostasis	6	796	0.68	0.0439	9606.ENSP00000240652,9606.ENSP00000243077,9606.ENSP00000252486,9606.ENSP00000335074,9606.ENSP00000360170,9606.ENSP00000380432	IAPP,LRP1,APOE,GHRL,ANGPTL3,INS
GO:0071496	cellular response to external stimulus	4	309	0.91	0.0443	9606.ENSP00000287820,9606.ENSP00000295897,9606.ENSP00000309757,9606.ENSP00000451828	PPARG,ALB,LPL,AKT1
GO:0097746	regulation of blood vessel diameter	3	139	1.13	0.0446	9606.ENSP00000252486,9606.ENSP00000380432,9606.ENSP00000451828	APOE,INS,AKT1
GO:0080134	regulation of response to stress	8	1437	0.55	0.045	9606.ENSP00000243077,9606.ENSP00000252486,9606.ENSP00000268035,9606.ENSP00000287820,9606.ENSP00000309757,9606.ENSP00000335074,9606.ENSP00000380432,9606.ENSP00000451828	LRP1,APOE,IGF1R,PPARG,LPL,GHRL,INS,AKT1
GO:0035774	positive regulation of insulin secretion involved in cellular response to glucose stimulus	2	34	1.57	0.0452	9606.ENSP00000243077,9606.ENSP00000335074	LRP1,GHRL
GO:0043537	negative regulation of blood vessel endothelial cell migration	2	35	1.56	0.0476	9606.ENSP00000252486,9606.ENSP00000287820	APOE,PPARG
GO:0017038	protein import	3	144	1.12	0.0484	9606.ENSP00000252486,9606.ENSP00000451828,9606.ENSP00000480053	APOE,AKT1,GPIHBP1
GO:0051962	positive regulation of nervous system development	5	547	0.76	0.0489	9606.ENSP00000243077,9606.ENSP00000252486,9606.ENSP00000287820,9606.ENSP00000335074,9606.ENSP00000431418	LRP1,APOE,PPARG,GHRL,NTRK1
GO:0001893	maternal placenta development	2	36	1.54	0.0497	9606.ENSP00000335074,9606.ENSP00000451828	GHRL,AKT1
GO:0031670	cellular response to nutrient	2	36	1.54	0.0497	9606.ENSP00000287820,9606.ENSP00000309757	PPARG,LPL
GO:0031324	negative regulation of cellular metabolic process	11	2630	0.42	0.0497	9606.ENSP00000227667,9606.ENSP00000243077,9606.ENSP00000252486,9606.ENSP00000265986,9606.ENSP00000268035,9606.ENSP00000287820,9606.ENSP00000302665,9606.ENSP00000365016,9606.ENSP00000380432,9606.ENSP00000391826,9606.ENSP00000451828	APOC3,LRP1,APOE,IDE,IGF1R,PPARG,IGF1,IRS2,INS,IGF2,AKT1
GO:0006464	cellular protein modification process	12	3063	0.39	0.0497	9606.ENSP00000233242,9606.ENSP00000252486,9606.ENSP00000268035,9606.ENSP00000295666,9606.ENSP00000295897,9606.ENSP00000302665,9606.ENSP00000303830,9606.ENSP00000304895,9606.ENSP00000365016,9606.ENSP00000431418,9606.ENSP00000445002,9606.ENSP00000451828	APOB,APOE,IGF1R,IGFBP7,ALB,IGF1,INSR,IRS1,IRS2,NTRK1,APOA5,AKT1

## Sheet: Molecular function
#term ID	term description	observed gene count	background gene count	strength	false discovery rate	matching proteins in your network (IDs)	matching proteins in your network (labels)
GO:0005102	signaling receptor binding	23	1581	0.96	1.87e-15	9606.ENSP00000227667,9606.ENSP00000233242,9606.ENSP00000234816,9606.ENSP00000240652,9606.ENSP00000243077,9606.ENSP00000252486,9606.ENSP00000253109,9606.ENSP00000268035,9606.ENSP00000287820,9606.ENSP00000301455,9606.ENSP00000302665,9606.ENSP00000303830,9606.ENSP00000304895,9606.ENSP00000309757,9606.ENSP00000335074,9606.ENSP00000360170,9606.ENSP00000362570,9606.ENSP00000365016,9606.ENSP00000380432,…	APOC3,APOB,ANGPTL1,IAPP,LRP1,APOE,ANGPTL6,IGF1R,PPARG,ANGPTL4,IGF1,INSR,IRS1,LPL,GHRL,ANGPTL3,FNDC5,IRS2,INS,IGF2,NTRK1,APOA5,C19orf80
GO:0005515	protein binding	30	7026	0.43	2.49e-09	9606.ENSP00000227667,9606.ENSP00000233242,9606.ENSP00000234816,9606.ENSP00000240652,9606.ENSP00000243077,9606.ENSP00000252486,9606.ENSP00000253109,9606.ENSP00000265986,9606.ENSP00000268035,9606.ENSP00000287820,9606.ENSP00000295666,9606.ENSP00000295897,9606.ENSP00000301455,9606.ENSP00000302665,9606.ENSP00000303830,9606.ENSP00000304895,9606.ENSP00000309757,9606.ENSP00000335074,9606.ENSP00000360170,…	APOC3,APOB,ANGPTL1,IAPP,LRP1,APOE,ANGPTL6,IDE,IGF1R,PPARG,IGFBP7,ALB,ANGPTL4,IGF1,INSR,IRS1,LPL,GHRL,ANGPTL3,FNDC5,IRS2,ANGPTL7,INS,IGF2,NTRK1,APOA5,AKT1,APOC2,C19orf80,GPIHBP1
GO:0005158	insulin receptor binding	6	24	2.2	9.44e-09	9606.ENSP00000268035,9606.ENSP00000302665,9606.ENSP00000304895,9606.ENSP00000365016,9606.ENSP00000380432,9606.ENSP00000391826	IGF1R,IGF1,IRS1,IRS2,INS,IGF2
GO:0005159	insulin-like growth factor receptor binding	5	16	2.29	1.84e-07	9606.ENSP00000302665,9606.ENSP00000303830,9606.ENSP00000304895,9606.ENSP00000380432,9606.ENSP00000391826	IGF1,INSR,IRS1,INS,IGF2
GO:0070325	lipoprotein particle receptor binding	5	27	2.07	1.22e-06	9606.ENSP00000227667,9606.ENSP00000233242,9606.ENSP00000243077,9606.ENSP00000252486,9606.ENSP00000445002	APOC3,APOB,LRP1,APOE,APOA5
GO:0005179	hormone activity	7	124	1.55	1.22e-06	9606.ENSP00000240652,9606.ENSP00000302665,9606.ENSP00000335074,9606.ENSP00000362570,9606.ENSP00000380432,9606.ENSP00000391826,9606.ENSP00000479969	IAPP,IGF1,GHRL,FNDC5,INS,IGF2,C19orf80
GO:0044877	protein-containing complex binding	13	1216	0.83	1.16e-05	9606.ENSP00000243077,9606.ENSP00000252486,9606.ENSP00000265986,9606.ENSP00000268035,9606.ENSP00000302665,9606.ENSP00000303830,9606.ENSP00000304895,9606.ENSP00000309757,9606.ENSP00000360170,9606.ENSP00000365016,9606.ENSP00000380432,9606.ENSP00000391826,9606.ENSP00000480053	LRP1,APOE,IDE,IGF1R,IGF1,INSR,IRS1,LPL,ANGPTL3,IRS2,INS,IGF2,GPIHBP1
GO:0030545	receptor regulator activity	9	536	1.03	7.11e-05	9606.ENSP00000240652,9606.ENSP00000302665,9606.ENSP00000335074,9606.ENSP00000360170,9606.ENSP00000362570,9606.ENSP00000380432,9606.ENSP00000391826,9606.ENSP00000479969,9606.ENSP00000480053	IAPP,IGF1,GHRL,ANGPTL3,FNDC5,INS,IGF2,C19orf80,GPIHBP1
GO:0001540	amyloid-beta binding	5	76	1.62	9.65e-05	9606.ENSP00000240652,9606.ENSP00000243077,9606.ENSP00000252486,9606.ENSP00000265986,9606.ENSP00000303830	IAPP,LRP1,APOE,IDE,INSR
GO:0008289	lipid binding	10	764	0.92	9.65e-05	9606.ENSP00000227667,9606.ENSP00000233242,9606.ENSP00000252486,9606.ENSP00000287820,9606.ENSP00000295897,9606.ENSP00000309757,9606.ENSP00000445002,9606.ENSP00000451828,9606.ENSP00000466775,9606.ENSP00000480053	APOC3,APOB,APOE,PPARG,ALB,LPL,APOA5,AKT1,APOC2,GPIHBP1
GO:0043548	phosphatidylinositol 3-kinase binding	4	30	1.93	0.00011	9606.ENSP00000268035,9606.ENSP00000303830,9606.ENSP00000304895,9606.ENSP00000365016	IGF1R,INSR,IRS1,IRS2
GO:0035473	lipase binding	3	6	2.5	0.00013	9606.ENSP00000233242,9606.ENSP00000445002,9606.ENSP00000480053	APOB,APOA5,GPIHBP1
GO:0043559	insulin binding	3	6	2.5	0.00013	9606.ENSP00000265986,9606.ENSP00000268035,9606.ENSP00000303830	IDE,IGF1R,INSR
GO:0042802	identical protein binding	14	1896	0.67	0.00013	9606.ENSP00000240652,9606.ENSP00000252486,9606.ENSP00000265986,9606.ENSP00000268035,9606.ENSP00000287820,9606.ENSP00000295897,9606.ENSP00000301455,9606.ENSP00000303830,9606.ENSP00000309757,9606.ENSP00000366015,9606.ENSP00000380432,9606.ENSP00000431418,9606.ENSP00000451828,9606.ENSP00000466775	IAPP,APOE,IDE,IGF1R,PPARG,ALB,ANGPTL4,INSR,LPL,ANGPTL7,INS,NTRK1,AKT1,APOC2
GO:0042277	peptide binding	7	299	1.17	0.00014	9606.ENSP00000240652,9606.ENSP00000243077,9606.ENSP00000252486,9606.ENSP00000265986,9606.ENSP00000268035,9606.ENSP00000287820,9606.ENSP00000303830	IAPP,LRP1,APOE,IDE,IGF1R,PPARG,INSR
GO:0048018	receptor ligand activity	8	490	1.01	0.00025	9606.ENSP00000240652,9606.ENSP00000302665,9606.ENSP00000335074,9606.ENSP00000360170,9606.ENSP00000362570,9606.ENSP00000380432,9606.ENSP00000391826,9606.ENSP00000479969	IAPP,IGF1,GHRL,ANGPTL3,FNDC5,INS,IGF2,C19orf80
GO:1901681	sulfur compound binding	6	262	1.16	0.00094	9606.ENSP00000233242,9606.ENSP00000243077,9606.ENSP00000252486,9606.ENSP00000309757,9606.ENSP00000360170,9606.ENSP00000445002	APOB,LRP1,APOE,LPL,ANGPTL3,APOA5
GO:0043395	heparan sulfate proteoglycan binding	3	17	2.05	0.001	9606.ENSP00000243077,9606.ENSP00000252486,9606.ENSP00000309757	LRP1,APOE,LPL
GO:0055102	lipase inhibitor activity	3	17	2.05	0.001	9606.ENSP00000227667,9606.ENSP00000360170,9606.ENSP00000466775	APOC3,ANGPTL3,APOC2
GO:0050750	low-density lipoprotein particle receptor binding	3	22	1.93	0.0019	9606.ENSP00000233242,9606.ENSP00000252486,9606.ENSP00000445002	APOB,APOE,APOA5
GO:0008201	heparin binding	5	172	1.26	0.0019	9606.ENSP00000233242,9606.ENSP00000252486,9606.ENSP00000309757,9606.ENSP00000360170,9606.ENSP00000445002	APOB,APOE,LPL,ANGPTL3,APOA5
GO:0005520	insulin-like growth factor binding	3	26	1.86	0.0028	9606.ENSP00000268035,9606.ENSP00000295666,9606.ENSP00000303830	IGF1R,IGFBP7,INSR
GO:0098772	molecular function regulator	16	3422	0.47	0.0034	9606.ENSP00000227667,9606.ENSP00000240652,9606.ENSP00000252486,9606.ENSP00000287820,9606.ENSP00000301455,9606.ENSP00000302665,9606.ENSP00000335074,9606.ENSP00000360170,9606.ENSP00000362570,9606.ENSP00000380432,9606.ENSP00000391826,9606.ENSP00000445002,9606.ENSP00000451828,9606.ENSP00000466775,9606.ENSP00000479969,9606.ENSP00000480053	APOC3,IAPP,APOE,PPARG,ANGPTL4,IGF1,GHRL,ANGPTL3,FNDC5,INS,IGF2,APOA5,AKT1,APOC2,C19orf80,GPIHBP1
GO:0071813	lipoprotein particle binding	3	29	1.81	0.0035	9606.ENSP00000252486,9606.ENSP00000309757,9606.ENSP00000480053	APOE,LPL,GPIHBP1
GO:0005009	insulin-activated receptor activity	2	3	2.62	0.0044	9606.ENSP00000268035,9606.ENSP00000303830	IGF1R,INSR
GO:0060230	lipoprotein lipase activator activity	2	3	2.62	0.0044	9606.ENSP00000445002,9606.ENSP00000466775	APOA5,APOC2
GO:0030234	enzyme regulator activity	9	1044	0.74	0.0044	9606.ENSP00000227667,9606.ENSP00000252486,9606.ENSP00000301455,9606.ENSP00000335074,9606.ENSP00000360170,9606.ENSP00000391826,9606.ENSP00000445002,9606.ENSP00000451828,9606.ENSP00000466775	APOC3,APOE,ANGPTL4,GHRL,ANGPTL3,IGF2,APOA5,AKT1,APOC2
GO:0043168	anion binding	14	2805	0.5	0.0059	9606.ENSP00000227667,9606.ENSP00000233242,9606.ENSP00000243077,9606.ENSP00000252486,9606.ENSP00000265986,9606.ENSP00000268035,9606.ENSP00000287820,9606.ENSP00000295897,9606.ENSP00000303830,9606.ENSP00000309757,9606.ENSP00000360170,9606.ENSP00000431418,9606.ENSP00000445002,9606.ENSP00000451828	APOC3,APOB,LRP1,APOE,IDE,IGF1R,PPARG,ALB,INSR,LPL,ANGPTL3,NTRK1,APOA5,AKT1
GO:0060228	phosphatidylcholine-sterol O-acyltransferase activator activity	2	6	2.32	0.0101	9606.ENSP00000252486,9606.ENSP00000445002	APOE,APOA5
GO:0019838	growth factor binding	4	136	1.27	0.0101	9606.ENSP00000268035,9606.ENSP00000295666,9606.ENSP00000303830,9606.ENSP00000431418	IGF1R,IGFBP7,INSR,NTRK1
GO:0004714	transmembrane receptor protein tyrosine kinase activity	3	63	1.48	0.0211	9606.ENSP00000268035,9606.ENSP00000303830,9606.ENSP00000431418	IGF1R,INSR,NTRK1
GO:0031994	insulin-like growth factor I binding	2	10	2.1	0.0212	9606.ENSP00000268035,9606.ENSP00000303830	IGF1R,INSR
GO:0043560	insulin receptor substrate binding	2	10	2.1	0.0212	9606.ENSP00000268035,9606.ENSP00000303830	IGF1R,INSR
GO:0097367	carbohydrate derivative binding	11	2226	0.49	0.0476	9606.ENSP00000233242,9606.ENSP00000243077,9606.ENSP00000252486,9606.ENSP00000265986,9606.ENSP00000268035,9606.ENSP00000303830,9606.ENSP00000309757,9606.ENSP00000360170,9606.ENSP00000431418,9606.ENSP00000445002,9606.ENSP00000451828	APOB,LRP1,APOE,IDE,IGF1R,INSR,LPL,ANGPTL3,NTRK1,APOA5,AKT1
GO:0019899	enzyme binding	11	2239	0.49	0.0479	9606.ENSP00000233242,9606.ENSP00000243077,9606.ENSP00000287820,9606.ENSP00000304895,9606.ENSP00000365016,9606.ENSP00000380432,9606.ENSP00000431418,9606.ENSP00000445002,9606.ENSP00000451828,9606.ENSP00000466775,9606.ENSP00000480053	APOB,LRP1,PPARG,IRS1,IRS2,INS,NTRK1,APOA5,AKT1,APOC2,GPIHBP1

## Sheet: Cellular component
#term ID	term description	observed gene count	background gene count	strength	false discovery rate	matching proteins in your network (IDs)	matching proteins in your network (labels)
GO:0042627	chylomicron	6	13	2.46	6.16e-10	9606.ENSP00000227667,9606.ENSP00000233242,9606.ENSP00000252486,9606.ENSP00000309757,9606.ENSP00000445002,9606.ENSP00000466775	APOC3,APOB,APOE,LPL,APOA5,APOC2
GO:0034361	very-low-density lipoprotein particle	6	20	2.28	2.59e-09	9606.ENSP00000227667,9606.ENSP00000233242,9606.ENSP00000252486,9606.ENSP00000309757,9606.ENSP00000445002,9606.ENSP00000466775	APOC3,APOB,APOE,LPL,APOA5,APOC2
GO:0005576	extracellular region	24	4166	0.56	2.58e-08	9606.ENSP00000227667,9606.ENSP00000233242,9606.ENSP00000234816,9606.ENSP00000240652,9606.ENSP00000252486,9606.ENSP00000253109,9606.ENSP00000265986,9606.ENSP00000295666,9606.ENSP00000295897,9606.ENSP00000301455,9606.ENSP00000302665,9606.ENSP00000303830,9606.ENSP00000309757,9606.ENSP00000335074,9606.ENSP00000335255,9606.ENSP00000360170,9606.ENSP00000362570,9606.ENSP00000366015,9606.ENSP00000380432,…	APOC3,APOB,ANGPTL1,IAPP,APOE,ANGPTL6,IDE,IGFBP7,ALB,ANGPTL4,IGF1,INSR,LPL,GHRL,ANGPTL5,ANGPTL3,FNDC5,ANGPTL7,INS,IGF2,APOA5,APOC2,C19orf80,GPIHBP1
GO:0005615	extracellular space	21	3195	0.62	7.83e-08	9606.ENSP00000227667,9606.ENSP00000233242,9606.ENSP00000234816,9606.ENSP00000240652,9606.ENSP00000252486,9606.ENSP00000253109,9606.ENSP00000265986,9606.ENSP00000295666,9606.ENSP00000295897,9606.ENSP00000301455,9606.ENSP00000302665,9606.ENSP00000303830,9606.ENSP00000309757,9606.ENSP00000335074,9606.ENSP00000335255,9606.ENSP00000360170,9606.ENSP00000366015,9606.ENSP00000380432,9606.ENSP00000391826,…	APOC3,APOB,ANGPTL1,IAPP,APOE,ANGPTL6,IDE,IGFBP7,ALB,ANGPTL4,IGF1,INSR,LPL,GHRL,ANGPTL5,ANGPTL3,ANGPTL7,INS,IGF2,APOA5,APOC2
GO:0034363	intermediate-density lipoprotein particle	4	6	2.62	2.92e-07	9606.ENSP00000227667,9606.ENSP00000233242,9606.ENSP00000252486,9606.ENSP00000466775	APOC3,APOB,APOE,APOC2
GO:0034364	high-density lipoprotein particle	5	29	2.04	4.67e-07	9606.ENSP00000227667,9606.ENSP00000233242,9606.ENSP00000252486,9606.ENSP00000445002,9606.ENSP00000466775	APOC3,APOB,APOE,APOA5,APOC2
GO:0062023	collagen-containing extracellular matrix	9	396	1.16	1.9e-06	9606.ENSP00000227667,9606.ENSP00000234816,9606.ENSP00000252486,9606.ENSP00000253109,9606.ENSP00000295666,9606.ENSP00000301455,9606.ENSP00000335255,9606.ENSP00000360170,9606.ENSP00000366015	APOC3,ANGPTL1,APOE,ANGPTL6,IGFBP7,ANGPTL4,ANGPTL5,ANGPTL3,ANGPTL7
GO:0005769	early endosome	8	375	1.13	1.99e-05	9606.ENSP00000227667,9606.ENSP00000233242,9606.ENSP00000243077,9606.ENSP00000252486,9606.ENSP00000360170,9606.ENSP00000431418,9606.ENSP00000445002,9606.ENSP00000466775	APOC3,APOB,LRP1,APOE,ANGPTL3,NTRK1,APOA5,APOC2
GO:0005899	insulin receptor complex	3	4	2.68	2.19e-05	9606.ENSP00000268035,9606.ENSP00000303830,9606.ENSP00000304895	IGF1R,INSR,IRS1
GO:0005788	endoplasmic reticulum lumen	7	308	1.16	8.02e-05	9606.ENSP00000233242,9606.ENSP00000252486,9606.ENSP00000295666,9606.ENSP00000295897,9606.ENSP00000335074,9606.ENSP00000380432,9606.ENSP00000445002	APOB,APOE,IGFBP7,ALB,GHRL,INS,APOA5
GO:0031982	vesicle	19	3879	0.49	8.17e-05	9606.ENSP00000227667,9606.ENSP00000233242,9606.ENSP00000234816,9606.ENSP00000243077,9606.ENSP00000252486,9606.ENSP00000253109,9606.ENSP00000265986,9606.ENSP00000295666,9606.ENSP00000295897,9606.ENSP00000302665,9606.ENSP00000303830,9606.ENSP00000335074,9606.ENSP00000360170,9606.ENSP00000380432,9606.ENSP00000391826,9606.ENSP00000431418,9606.ENSP00000445002,9606.ENSP00000451828,9606.ENSP00000466775	APOC3,APOB,ANGPTL1,LRP1,APOE,ANGPTL6,IDE,IGFBP7,ALB,IGF1,INSR,GHRL,ANGPTL3,INS,IGF2,NTRK1,APOA5,AKT1,APOC2
GO:0031410	cytoplasmic vesicle	15	2386	0.6	0.00013	9606.ENSP00000227667,9606.ENSP00000233242,9606.ENSP00000243077,9606.ENSP00000252486,9606.ENSP00000253109,9606.ENSP00000295897,9606.ENSP00000302665,9606.ENSP00000303830,9606.ENSP00000335074,9606.ENSP00000360170,9606.ENSP00000380432,9606.ENSP00000391826,9606.ENSP00000431418,9606.ENSP00000445002,9606.ENSP00000466775	APOC3,APOB,LRP1,APOE,ANGPTL6,ALB,IGF1,INSR,GHRL,ANGPTL3,INS,IGF2,NTRK1,APOA5,APOC2
GO:0005768	endosome	10	959	0.82	0.00018	9606.ENSP00000227667,9606.ENSP00000233242,9606.ENSP00000243077,9606.ENSP00000252486,9606.ENSP00000303830,9606.ENSP00000360170,9606.ENSP00000380432,9606.ENSP00000431418,9606.ENSP00000445002,9606.ENSP00000466775	APOC3,APOB,LRP1,APOE,INSR,ANGPTL3,INS,NTRK1,APOA5,APOC2
GO:0034362	low-density lipoprotein particle	3	13	2.16	0.00024	9606.ENSP00000233242,9606.ENSP00000252486,9606.ENSP00000466775	APOB,APOE,APOC2
GO:0031983	vesicle lumen	6	330	1.06	0.0015	9606.ENSP00000233242,9606.ENSP00000295897,9606.ENSP00000302665,9606.ENSP00000335074,9606.ENSP00000380432,9606.ENSP00000391826	APOB,ALB,IGF1,GHRL,INS,IGF2
GO:0035867	alphav-beta3 integrin-IGF-1-IGF1R complex	2	4	2.5	0.004	9606.ENSP00000268035,9606.ENSP00000302665	IGF1R,IGF1
GO:0034366	spherical high-density lipoprotein particle	2	9	2.15	0.0141	9606.ENSP00000227667,9606.ENSP00000466775	APOC3,APOC2
GO:0034774	secretory granule lumen	5	324	0.99	0.0146	9606.ENSP00000295897,9606.ENSP00000302665,9606.ENSP00000335074,9606.ENSP00000380432,9606.ENSP00000391826	ALB,IGF1,GHRL,INS,IGF2
GO:0043025	neuronal cell body	6	518	0.86	0.0146	9606.ENSP00000233242,9606.ENSP00000240652,9606.ENSP00000243077,9606.ENSP00000252486,9606.ENSP00000303830,9606.ENSP00000431418	APOB,IAPP,LRP1,APOE,INSR,NTRK1
GO:0012505	endomembrane system	17	4542	0.37	0.0146	9606.ENSP00000227667,9606.ENSP00000233242,9606.ENSP00000243077,9606.ENSP00000252486,9606.ENSP00000253109,9606.ENSP00000295666,9606.ENSP00000295897,9606.ENSP00000302665,9606.ENSP00000303830,9606.ENSP00000335074,9606.ENSP00000360170,9606.ENSP00000362570,9606.ENSP00000380432,9606.ENSP00000391826,9606.ENSP00000431418,9606.ENSP00000445002,9606.ENSP00000466775	APOC3,APOB,LRP1,APOE,ANGPTL6,IGFBP7,ALB,IGF1,INSR,GHRL,ANGPTL3,FNDC5,INS,IGF2,NTRK1,APOA5,APOC2
GO:0031093	platelet alpha granule lumen	3	68	1.44	0.0167	9606.ENSP00000295897,9606.ENSP00000302665,9606.ENSP00000391826	ALB,IGF1,IGF2
GO:0030141	secretory granule	7	845	0.72	0.0247	9606.ENSP00000243077,9606.ENSP00000253109,9606.ENSP00000295897,9606.ENSP00000302665,9606.ENSP00000335074,9606.ENSP00000380432,9606.ENSP00000391826	LRP1,ANGPTL6,ALB,IGF1,GHRL,INS,IGF2
GO:0043235	receptor complex	5	381	0.92	0.0255	9606.ENSP00000243077,9606.ENSP00000268035,9606.ENSP00000303830,9606.ENSP00000304895,9606.ENSP00000431418	LRP1,IGF1R,INSR,IRS1,NTRK1
GO:0071682	endocytic vesicle lumen	2	20	1.8	0.0396	9606.ENSP00000233242,9606.ENSP00000252486	APOB,APOE
GO:0032991	protein-containing complex	17	5073	0.33	0.0413	9606.ENSP00000227667,9606.ENSP00000233242,9606.ENSP00000243077,9606.ENSP00000252486,9606.ENSP00000265986,9606.ENSP00000268035,9606.ENSP00000287820,9606.ENSP00000295897,9606.ENSP00000302665,9606.ENSP00000303830,9606.ENSP00000304895,9606.ENSP00000309757,9606.ENSP00000365016,9606.ENSP00000431418,9606.ENSP00000445002,9606.ENSP00000451828,9606.ENSP00000466775	APOC3,APOB,LRP1,APOE,IDE,IGF1R,PPARG,ALB,IGF1,INSR,IRS1,LPL,IRS2,NTRK1,APOA5,AKT1,APOC2

## Sheet: KEGG pathways
#term ID	term description	observed gene count	background gene count	strength	false discovery rate	matching proteins in your network (IDs)	matching proteins in your network (labels)
hsa04979	Cholesterol metabolism	8	48	2.02	8.98e-12	9606.ENSP00000227667,9606.ENSP00000233242,9606.ENSP00000243077,9606.ENSP00000252486,9606.ENSP00000301455,9606.ENSP00000309757,9606.ENSP00000360170,9606.ENSP00000479969	APOC3,APOB,LRP1,APOE,ANGPTL4,LPL,ANGPTL3,C19orf80
hsa04211	Longevity regulating pathway	8	87	1.76	3.69e-10	9606.ENSP00000268035,9606.ENSP00000287820,9606.ENSP00000302665,9606.ENSP00000303830,9606.ENSP00000304895,9606.ENSP00000365016,9606.ENSP00000380432,9606.ENSP00000451828	IGF1R,PPARG,IGF1,INSR,IRS1,IRS2,INS,AKT1
hsa04213	Longevity regulating pathway - multiple species	7	61	1.86	1.64e-09	9606.ENSP00000268035,9606.ENSP00000302665,9606.ENSP00000303830,9606.ENSP00000304895,9606.ENSP00000365016,9606.ENSP00000380432,9606.ENSP00000451828	IGF1R,IGF1,INSR,IRS1,IRS2,INS,AKT1
hsa04152	AMPK signaling pathway	8	120	1.62	2.1e-09	9606.ENSP00000268035,9606.ENSP00000287820,9606.ENSP00000302665,9606.ENSP00000303830,9606.ENSP00000304895,9606.ENSP00000365016,9606.ENSP00000380432,9606.ENSP00000451828	IGF1R,PPARG,IGF1,INSR,IRS1,IRS2,INS,AKT1
hsa04068	FoxO signaling pathway	7	127	1.54	1.24e-07	9606.ENSP00000268035,9606.ENSP00000302665,9606.ENSP00000303830,9606.ENSP00000304895,9606.ENSP00000365016,9606.ENSP00000380432,9606.ENSP00000451828	IGF1R,IGF1,INSR,IRS1,IRS2,INS,AKT1
hsa05010	Alzheimer disease	9	355	1.2	2.54e-07	9606.ENSP00000243077,9606.ENSP00000252486,9606.ENSP00000265986,9606.ENSP00000303830,9606.ENSP00000304895,9606.ENSP00000309757,9606.ENSP00000365016,9606.ENSP00000380432,9606.ENSP00000451828	LRP1,APOE,IDE,INSR,IRS1,LPL,IRS2,INS,AKT1
hsa04923	Regulation of lipolysis in adipocytes	5	54	1.77	2.16e-06	9606.ENSP00000303830,9606.ENSP00000304895,9606.ENSP00000365016,9606.ENSP00000380432,9606.ENSP00000451828	INSR,IRS1,IRS2,INS,AKT1
hsa04014	Ras signaling pathway	7	226	1.29	3.56e-06	9606.ENSP00000268035,9606.ENSP00000302665,9606.ENSP00000303830,9606.ENSP00000380432,9606.ENSP00000391826,9606.ENSP00000431418,9606.ENSP00000451828	IGF1R,IGF1,INSR,INS,IGF2,NTRK1,AKT1
hsa04151	PI3K-Akt signaling pathway	8	350	1.16	3.56e-06	9606.ENSP00000268035,9606.ENSP00000302665,9606.ENSP00000303830,9606.ENSP00000304895,9606.ENSP00000380432,9606.ENSP00000391826,9606.ENSP00000431418,9606.ENSP00000451828	IGF1R,IGF1,INSR,IRS1,INS,IGF2,NTRK1,AKT1
hsa03320	PPAR signaling pathway	5	75	1.62	6.8e-06	9606.ENSP00000227667,9606.ENSP00000287820,9606.ENSP00000301455,9606.ENSP00000309757,9606.ENSP00000445002	APOC3,PPARG,ANGPTL4,LPL,APOA5
hsa04150	mTOR signaling pathway	6	151	1.4	6.8e-06	9606.ENSP00000268035,9606.ENSP00000302665,9606.ENSP00000303830,9606.ENSP00000304895,9606.ENSP00000380432,9606.ENSP00000451828	IGF1R,IGF1,INSR,IRS1,INS,AKT1
hsa04010	MAPK signaling pathway	7	288	1.19	1.19e-05	9606.ENSP00000268035,9606.ENSP00000302665,9606.ENSP00000303830,9606.ENSP00000380432,9606.ENSP00000391826,9606.ENSP00000431418,9606.ENSP00000451828	IGF1R,IGF1,INSR,INS,IGF2,NTRK1,AKT1
hsa04960	Aldosterone-regulated sodium reabsorption	4	37	1.83	1.74e-05	9606.ENSP00000302665,9606.ENSP00000303830,9606.ENSP00000304895,9606.ENSP00000380432	IGF1,INSR,IRS1,INS
hsa04066	HIF-1 signaling pathway	5	106	1.47	2.61e-05	9606.ENSP00000268035,9606.ENSP00000302665,9606.ENSP00000303830,9606.ENSP00000380432,9606.ENSP00000451828	IGF1R,IGF1,INSR,INS,AKT1
hsa04931	Insulin resistance	5	107	1.47	2.61e-05	9606.ENSP00000303830,9606.ENSP00000304895,9606.ENSP00000365016,9606.ENSP00000380432,9606.ENSP00000451828	INSR,IRS1,IRS2,INS,AKT1
hsa04930	Type II diabetes mellitus	4	46	1.74	3.18e-05	9606.ENSP00000303830,9606.ENSP00000304895,9606.ENSP00000365016,9606.ENSP00000380432	INSR,IRS1,IRS2,INS
hsa04935	Growth hormone synthesis, secretion and action	5	118	1.43	3.57e-05	9606.ENSP00000302665,9606.ENSP00000304895,9606.ENSP00000335074,9606.ENSP00000365016,9606.ENSP00000451828	IGF1,IRS1,GHRL,IRS2,AKT1
hsa04913	Ovarian steroidogenesis	4	50	1.7	3.87e-05	9606.ENSP00000268035,9606.ENSP00000302665,9606.ENSP00000303830,9606.ENSP00000380432	IGF1R,IGF1,INSR,INS
hsa04140	Autophagy - animal	5	130	1.39	5.06e-05	9606.ENSP00000268035,9606.ENSP00000304895,9606.ENSP00000365016,9606.ENSP00000380432,9606.ENSP00000451828	IGF1R,IRS1,IRS2,INS,AKT1
hsa04910	Insulin signaling pathway	5	133	1.38	5.36e-05	9606.ENSP00000303830,9606.ENSP00000304895,9606.ENSP00000365016,9606.ENSP00000380432,9606.ENSP00000451828	INSR,IRS1,IRS2,INS,AKT1
hsa04932	Non-alcoholic fatty liver disease	5	148	1.33	8.47e-05	9606.ENSP00000303830,9606.ENSP00000304895,9606.ENSP00000365016,9606.ENSP00000380432,9606.ENSP00000451828	INSR,IRS1,IRS2,INS,AKT1
hsa04022	cGMP-PKG signaling pathway	5	162	1.29	0.00012	9606.ENSP00000303830,9606.ENSP00000304895,9606.ENSP00000365016,9606.ENSP00000380432,9606.ENSP00000451828	INSR,IRS1,IRS2,INS,AKT1
hsa04914	Progesterone-mediated oocyte maturation	4	94	1.43	0.00033	9606.ENSP00000268035,9606.ENSP00000302665,9606.ENSP00000380432,9606.ENSP00000451828	IGF1R,IGF1,INS,AKT1
hsa05215	Prostate cancer	4	96	1.42	0.00033	9606.ENSP00000268035,9606.ENSP00000302665,9606.ENSP00000380432,9606.ENSP00000451828	IGF1R,IGF1,INS,AKT1
hsa04015	Rap1 signaling pathway	5	202	1.19	0.00033	9606.ENSP00000268035,9606.ENSP00000302665,9606.ENSP00000303830,9606.ENSP00000380432,9606.ENSP00000451828	IGF1R,IGF1,INSR,INS,AKT1
hsa05200	Pathways in cancer	6	517	0.86	0.0026	9606.ENSP00000268035,9606.ENSP00000287820,9606.ENSP00000302665,9606.ENSP00000391826,9606.ENSP00000431418,9606.ENSP00000451828	IGF1R,PPARG,IGF1,IGF2,NTRK1,AKT1
hsa05202	Transcriptional misregulation in cancer	4	171	1.17	0.0027	9606.ENSP00000268035,9606.ENSP00000287820,9606.ENSP00000302665,9606.ENSP00000431418	IGF1R,PPARG,IGF1,NTRK1
hsa04920	Adipocytokine signaling pathway	3	69	1.44	0.0032	9606.ENSP00000304895,9606.ENSP00000365016,9606.ENSP00000451828	IRS1,IRS2,AKT1
hsa05214	Glioma	3	72	1.42	0.0035	9606.ENSP00000268035,9606.ENSP00000302665,9606.ENSP00000451828	IGF1R,IGF1,AKT1
hsa05218	Melanoma	3	72	1.42	0.0035	9606.ENSP00000268035,9606.ENSP00000302665,9606.ENSP00000451828	IGF1R,IGF1,AKT1
hsa05205	Proteoglycans in cancer	4	196	1.11	0.0039	9606.ENSP00000268035,9606.ENSP00000302665,9606.ENSP00000391826,9606.ENSP00000451828	IGF1R,IGF1,IGF2,AKT1
hsa01521	EGFR tyrosine kinase inhibitor resistance	3	78	1.39	0.004	9606.ENSP00000268035,9606.ENSP00000302665,9606.ENSP00000451828	IGF1R,IGF1,AKT1
hsa01522	Endocrine resistance	3	95	1.3	0.0068	9606.ENSP00000268035,9606.ENSP00000302665,9606.ENSP00000451828	IGF1R,IGF1,AKT1
hsa04722	Neurotrophin signaling pathway	3	114	1.22	0.011	9606.ENSP00000304895,9606.ENSP00000431418,9606.ENSP00000451828	IRS1,NTRK1,AKT1
hsa04950	Maturity onset diabetes of the young	2	26	1.69	0.0116	9606.ENSP00000240652,9606.ENSP00000380432	IAPP,INS
hsa04114	Oocyte meiosis	3	120	1.2	0.012	9606.ENSP00000268035,9606.ENSP00000302665,9606.ENSP00000380432	IGF1R,IGF1,INS
hsa04550	Signaling pathways regulating pluripotency of stem cells	3	140	1.13	0.0181	9606.ENSP00000268035,9606.ENSP00000302665,9606.ENSP00000451828	IGF1R,IGF1,AKT1
hsa05216	Thyroid cancer	2	36	1.54	0.0194	9606.ENSP00000287820,9606.ENSP00000431418	PPARG,NTRK1
hsa05224	Breast cancer	3	145	1.12	0.0194	9606.ENSP00000268035,9606.ENSP00000302665,9606.ENSP00000451828	IGF1R,IGF1,AKT1
hsa04072	Phospholipase D signaling pathway	3	147	1.11	0.0194	9606.ENSP00000303830,9606.ENSP00000380432,9606.ENSP00000451828	INSR,INS,AKT1
hsa05225	Hepatocellular carcinoma	3	160	1.07	0.0237	9606.ENSP00000268035,9606.ENSP00000391826,9606.ENSP00000451828	IGF1R,IGF2,AKT1
hsa04510	Focal adhesion	3	198	0.98	0.0418	9606.ENSP00000268035,9606.ENSP00000302665,9606.ENSP00000451828	IGF1R,IGF1,AKT1
hsa04730	Long-term depression	2	59	1.33	0.0442	9606.ENSP00000268035,9606.ENSP00000302665	IGF1R,IGF1
